# Supplementary material for: Whole mitochondrial genome analysis in highland Tibetans: further matrilineal genetic structure exploration
Source: Front Genet. 2023 Nov 14;14:1221388. doi: 10.3389/fgene.2023.1221388 (PMC10682103; doi:10.3389/fgene.2023.1221388)
Supplement: Supplementary file 1 [file Table2.XLSX]

## Sheet: Supplementary Table 2
Supplementary Table 2: The information of East Asian reference populations
Number	Population	Abbreviation	Region	Language group	Reference
1	Lhasa_Tibetan_1	LST1	East Asia	Tibeto-Burman	this study
2	Hainan_Li	HL	East Asia	Tai-Kadai	[1]
3	Muli_Tibetan	MLT	East Asia	Tibeto-Burman	[2]
4	Tingri_Tibetan	TT	East Asia	Tibeto-Burman	[3]
5	Nyingtri_Deng	DB	East Asia	Tibeto-Burman	[3]
6	Nyingtri_Lhoba	LB	East Asia	Tibeto-Burman	[3]
7	Shigatse_Sherpa	SP2	East Asia	Tibeto-Burman	[3]
8	Chamdo_Tibetan	CDT	East Asia	Tibeto-Burman	[4]
9	Lhasa_Tibetan_2	LST2	East Asia	Tibeto-Burman	[4]
10	Nyingtri_Tibetan	NCT	East Asia	Tibeto-Burman	[4]
11	Anduo_Tibetan	ADT	East Asia	Tibeto-Burman	[4]
12	Baqing_Tibetan	BQT	East Asia	Tibeto-Burman	[4]
13	Jiali_Tibetan	JLT	East Asia	Tibeto-Burman	[4]
14	Kangma_Tibetan	KMT	East Asia	Tibeto-Burman	[4]
15	Lazi_Tibetan	LZT	East Asia	Tibeto-Burman	[4]
16	Zhongba_Tibetan	ZBT	East Asia	Tibeto-Burman	[4]
17	Shannan_Tibetan	SNT	East Asia	Tibeto-Burman	[4]
18	Dirang_Monpa	DR	East Asia	Tibeto-Burman	[5]
19	Taiwan_Ami	AMI	East Asia	Austronesian	[6]
20	Taiwan_Atayal	ATA	East Asia	Austronesian	[6]
21	Taiwan_Bunun	BUN	East Asia	Austronesian	[6]
22	Hakka_Han	HAK	East Asia	Sinitic	[6]
23	Taiwan_Makatao	MAK	East Asia	Austronesian	[6]
24	Minnan_Han	MIN	East Asia	Sinitic	[6]
25	Taiwan_Paiwan	PAI	East Asia	Austronesian	[6]
26	Taiwan_Puyuma	PUY	East Asia	Austronesian	[6]
27	Taiwan_Rukai	RUK	East Asia	Austronesian	[6]
28	Taiwan_Tao	TAO	East Asia	Austronesian	[6]
29	Taiwan_Tsou	TSO	East Asia	Austronesian	[6]
30	Turpan_Uyghur	LU	East Asia	Turkic	[7]
31	Taxkorgan_Kyrgyz	EPK	East Asia	Turkic	[8]
32	Taxkorgan_Tajik	TXKT	East Asia	Indo-European	[8]
33	Artux_Kyrgyz	LK	East Asia	Turkic	[8]
34	Xishuangbanna_Dai	CDX	East Asia	Tai-Kadai	[9]
35	Beijing_Han_1	CHB	East Asia	Sinitic	[9]
36	Southern_Han	CHS	East Asia	Sinitic	[9]
37	Tokyo_Japanese	JPT	East Asia	Japanese-Ryukyuan	[9]
38	HoChiMinh_Kinh	KHV	East Asia	Austroasiatic	[9]
39	China_Han	HAN	East Asia	Sinitic	[10]
40	Shandong_Han	SDH	East Asia	Sinitic	[10]
41	Henan_Han	HNH	East Asia	Sinitic	[10]
42	Shanxi_Han	SXH	East Asia	Sinitic	[10]
43	Shaanxi_Han	SAXH	East Asia	Sinitic	[10]
44	Gansu_Han	GSH	East Asia	Sinitic	[10]
45	Xinjiang_Han	XJH	East Asia	Sinitic	[10]
46	Hebei_Han	HBH	East Asia	Sinitic	[10]
47	Tianjin_Han	TJH	East Asia	Sinitic	[10]
48	Beijing_Han_2	BJH	East Asia	Sinitic	[10]
49	InnerMongolia_Han	NMGH	East Asia	Sinitic	[10]
50	Liaoning_Han_1	LNH_1	East Asia	Sinitic	[10]
51	Jilin_Han	JLH	East Asia	Sinitic	[10]
52	Heilongjiang_Han	HLJH	East Asia	Sinitic	[10]
53	Ningxia_Han	NXH	East Asia	Sinitic	[10]
54	Jiangsu_Han	JSH	East Asia	Sinitic	[10]
55	Anhui_Han	AHH	East Asia	Sinitic	[10]
56	Hubei_Han	HUBH	East Asia	Sinitic	[10]
57	Chongqing_Han	CQH	East Asia	Sinitic	[10]
58	Sichuan_Han	SCH	East Asia	Sinitic	[10]
59	Yunnan_Han	YNH	East Asia	Sinitic	[10]
60	Guizhou_Han	GZH	East Asia	Sinitic	[10]
61	Hunan_Han	HUNH	East Asia	Sinitic	[10]
62	Jiangxi_Han	JXH	East Asia	Sinitic	[10]
63	Guangxi_Han	GXH	East Asia	Sinitic	[10]
64	Guangdong_Han	GDH	East Asia	Sinitic	[10]
65	Fujian_Han	FJH	East Asia	Sinitic	[10]
66	Zhejiang_Han	ZJH	East Asia	Sinitic	[10]
67	Shanghai_Han	SHH	East Asia	Sinitic	[10]
68	Hainan_Han	HANH	East Asia	Sinitic	[10]
69	Taiwan_Han	TWH	East Asia	Sinitic	[10]
70	China_Hui	NWHU	East Asia	Sinitic	[10]
71	Yi	YI	East Asia	Tibeto-Burman	[11]
72	Miao	MIAO	East Asia	Hmong–Mien	[11]
73	Oroqen	ORO	East Asia	Tungusic	[11]
74	Daur_1	DAUR_1	East Asia	Mongolic	[11]
75	Mongola_1	MONG_1	East Asia	Mongolic	[11]
76	Hezhen	HEZ	East Asia	Tungusic	[11]
77	Xibo	XIBO	East Asia	Tungusic	[11]
78	Lahu	LAHU	East Asia	Tibeto-Burman	[11]
79	She	SHE	East Asia	Hmong–Mien	[11]
80	Naxi	NAXI	East Asia	Tibeto-Burman	[11]
81	Tu	TU	East Asia	Mongolic	[11]
82	Tujia	TUJ	East Asia	Tibeto-Burman	[11]
83	Xinjiang_Mongolian	XJM	East Asia	Mongolic	[12]
84	Mongola_2	MONG1_2	East Asia	Mongolic	[13]
85	Daur_2	DAUR_2	East Asia	Mongolic	[14]
86	Xinjiang_Kirgiz	KIRGIZ	East Asia	Turkic	[15]
87	Fuxin_Mongolian	FXM	East Asia	Mongolic	[16]
88	Baotou_Mongolian	BTM	East Asia	Mongolic	[17]
89	Liaoning_Manchu	LNM	East Asia	Tungusic	[18]
90	Sichuan_Miao	SCM	East Asia	Hmong–Mien	[19]
91	Guizhou_Maonan	GZMN	East Asia	Tai-Kadai	[20]
92	Sichuan_Hui	SCHUI	East Asia	Sinitic	[21]
93	Guizhou_Manchu	GZMC	East Asia	Tungusic	[22]
94	Guizhou_Mongolian	GZM	East Asia	Mongolic	[22]
95	Hunan_Miao	HNM	East Asia	Hmong–Mien	[23]
96	Yunnan_Miao	YNM	East Asia	Hmong–Mien	[23]
97	Guangxi_Yao	GXY	East Asia	Hmong–Mien	[23]
98	Yunnan_Yao	YNY	East Asia	Hmong–Mien	[23]
99	Guangdong_Yao	GDY	East Asia	Hmong–Mien	[23]
100	Hunan_Yao	HNY	East Asia	Hmong–Mien	[23]
101	Hainan_Hali	HNL	East Asia	Tai-Kadai	[24]
102	Liaoning_Han_2	LNH_2	East Asia	Sinitic	[25]
103	Gansu_Hui	GSHUI	East Asia	Sinitic	[26]
104	Gansu_Dongxiang	GSDX	East Asia	Mongolic	[26]
105	Gansu_Bonan	GSB	East Asia	Mongolic	[26]
106	Gansu_Yugur	GSY	East Asia	Turkic	[26]
107	Gansu_Salar	GSS	East Asia	Turkic	[26]
108	Korean	KOR	East Asia	Korean	[27]
References
[1] Peng, M. S., He, J. D., Liu, H. X., & Zhang, Y. P. (2011). Tracing the legacy of the early Hainan Islanders--a perspective from mitochondrial DNA. BMC evolutionary biology, 11, 46. https://doi.org/10.1186/1471-2148-11-46
[2] Wang, M., Wang, Z., He, G., Wang, S., Zou, X., Liu, J., Wang, F., Ye, Z., & Hou, Y. (2020). Whole mitochondrial genome analysis of highland Tibetan ethnicity using massively parallel sequencing. Forensic science international. Genetics, 44, 102197. https://doi.org/10.1016/j.fsigen.2019.102197
[3] Kang, L., Zheng, H. X., Zhang, M., Yan, S., Li, L., Liu, L., Liu, K., Hu, K., Chen, F., Ma, L., Qin, Z., Wang, Y., Wang, X., & Jin, L. (2016). MtDNA analysis reveals enriched pathogenic mutations in Tibetan highlanders. Scientific reports, 6, 31083. https://doi.org/10.1038/srep31083
[4] Li, Y.-C., Tian, J.-Y., Liu, F.-W., Yang, B.-Y., Gu, K.-S.-Y., Rahman, Z. U., . . . Kong, Q.-P. (2019). Neolithic millet farmers contributed to the permanent settlement of the Tibetan Plateau by adopting barley agriculture. National Science Review, 6(5), 1005-1013. doi:10.1093/nsr/nwz080
[5] Chandrasekar, A., Kumar, S., Sreenath, J., Sarkar, B. N., Urade, B. P., Mallick, S., Bandopadhyay, S. S., Barua, P., Barik, S. S., Basu, D., Kiran, U., Gangopadhyay, P., Sahani, R., Prasad, B. V., Gangopadhyay, S., Lakshmi, G. R., Ravuri, R. R., Padmaja, K., Venugopal, P. N., Sharma, M. B., … Rao, V. R. (2009). Updating phylogeny of mitochondrial DNA macrohaplogroup m in India: dispersal of m…
[6] Ko, A. M., Chen, C. Y., Fu, Q., Delfin, F., Li, M., Chiu, H. L., Stoneking, M., & Ko, Y. C. (2014). Early Austronesians: into and out of Taiwan. American journal of human genetics, 94(3), 426–436. https://doi.org/10.1016/j.ajhg.2014.02.003
[7] Zheng, H. X., Li, L., Jiang, X. Y., Yan, S., Qin, Z., Wang, X., & Jin, L. (2017). MtDNA genomes reveal a relaxation of selective constraints in low-BMI individuals in a Uyghur population. Human genetics, 136(10), 1353–1362. https://doi.org/10.1007/s00439-017-1829-0
[8] Peng, M. S., Xu, W., Song, J. J., Chen, X., Sulaiman, X., Cai, L., Liu, H. Q., Wu, S. F., Gao, Y., Abdulloevich, N. T., Afanasevna, M. E., Ibrohimovich, K. B., Chen, X., Yang, W. K., Wu, M., Li, G. M., Yang, X. Y., Rakha, A., Yao, Y. G., Upur, H., … Zhang, Y. P. (2018). Mitochondrial genomes uncover the maternal history of the Pamir populations. European journal of human genetics : EJHG, 26(1…
[9] 1000 Genomes Project Consortium, Auton, A., Brooks, L. D., Durbin, R. M., Garrison, E. P., Kang, H. M., Korbel, J. O., Marchini, J. L., McCarthy, S., McVean, G. A., & Abecasis, G. R. (2015). A global reference for human genetic variation. Nature, 526(7571), 68–74. https://doi.org/10.1038/nature15393
[10] Li, Y. C., Ye, W. J., Jiang, C. G., Zeng, Z., Tian, J. Y., Yang, L. Q., Liu, K. J., & Kong, Q. P. (2019). River Valleys Shaped the Maternal Genetic Landscape of Han Chinese. Molecular biology and evolution, 36(8), 1643–1652. https://doi.org/10.1093/molbev/msz072
[11] Lippold, S., Xu, H., Ko, A., Li, M., Renaud, G., Butthof, A., Schröder, R., & Stoneking, M. (2014). Human paternal and maternal demographic histories: insights from high-resolution Y chromosome and mtDNA sequences. Investigative genetics, 5, 13. https://doi.org/10.1186/2041-2223-5-13
[12] Lan, Q., Xie, T., Jin, X., Fang, Y., Mei, S., Yang, G., & Zhu, B. (2019). MtDNA polymorphism analyses in the Chinese Mongolian group: Efficiency evaluation and further matrilineal genetic structure exploration. Molecular genetics & genomic medicine, 7(10), e00934. https://doi.org/10.1002/mgg3.934
[13] Derenko, M., Denisova, G., Dambueva, I., Malyarchuk, B., & Bazarov, B. (2022). Mitogenomics of modern Mongolic-speaking populations. Molecular genetics and genomics : MGG, 297(1), 47–62. https://doi.org/10.1007/s00438-021-01830-w
[14] Jia, M., Li, Q., Zhang, T., Dong, B., Liang, X., Fu, S., & Yu, J. (2022). Genetic Diversity Analysis of the Chinese Daur Ethnic Group in Heilongjiang Province by Complete Mitochondrial Genome Sequencing. Frontiers in genetics, 13, 919063. https://doi.org/10.3389/fgene.2022.919063
[15] Wang, H., Chen, M., Chen, C., Fang, Y., Cui, W., Lei, F., & Zhu, B. (2022). Genetic Background of Kirgiz Ethnic Group From Northwest China Revealed by Mitochondrial DNA Control Region Sequences on Massively Parallel Sequencing. Frontiers in genetics, 13, 729514. https://doi.org/10.3389/fgene.2022.729514
[16] Hou, X., Zhang, X., Li, X., Huang, T., Li, W., Zhang, H., Huang, H., & Wen, Y. (2022). Genomic insights into the genetic structure and population history of Mongolians in Liaoning Province. Frontiers in genetics, 13, 947758. https://doi.org/10.3389/fgene.2022.947758
[17] Yang, X., Sarengaowa, He, G., Guo, J., Zhu, K., Ma, H., Zhao, J., Yang, M., Chen, J., Zhang, X., Tao, L., Liu, Y., Zhang, X. F., & Wang, C. C. (2021). Genomic Insights Into the Genetic Structure and Natural Selection of Mongolians. Frontiers in genetics, 12, 735786. https://doi.org/10.3389/fgene.2021.735786
[18] Zhang, X., He, G., Li, W., Wang, Y., Li, X., Chen, Y., Qu, Q., Wang, Y., Xi, H., Wang, C. C., & Wen, Y. (2021). Genomic Insight Into the Population Admixture History of Tungusic-Speaking Manchu People in Northeast China. Frontiers in genetics, 12, 754492. https://doi.org/10.3389/fgene.2021.754492
[19] Liu, Y., Xie, J., Wang, M., Liu, C., Zhu, J., Zou, X., Li, W., Wang, L., Leng, C., Xu, Q., Yeh, H. Y., Wang, C. C., Wen, X., Liu, C., & He, G. (2022). Genomic Insights Into the Population History and Biological Adaptation of Southwestern Chinese Hmong-Mien People. Frontiers in genetics, 12, 815160. https://doi.org/10.3389/fgene.2021.815160
[20] Chen, J., He, G., Ren, Z., Wang, Q., Liu, Y., Zhang, H., Yang, M., Zhang, H., Ji, J., Zhao, J., Guo, J., Chen, J., Zhu, K., Yang, X., Wang, R., Ma, H., Tao, L., Liu, Y., Shen, Q., Yang, W., … Huang, J. (2022). Fine-Scale Population Admixture Landscape of Tai-Kadai-Speaking Maonan in Southwest China Inferred From Genome-Wide SNP Data. Frontiers in genetics, 13, 815285. https://doi.org/10.3389…
[21] Liu, Y., Yang, J., Li, Y., Tang, R., Yuan, D., Wang, Y., Wang, P., Deng, S., Zeng, S., Li, H., Chen, G., Zou, X., Wang, M., & He, G. (2021). Significant East Asian Affinity of the Sichuan Hui Genomic Structure Suggests the Predominance of the Cultural Diffusion Model in the Genetic Formation Process. Frontiers in genetics, 12, 626710. https://doi.org/10.3389/fgene.2021.626710
[22] Chen, J., He, G., Ren, Z., Wang, Q., Liu, Y., Zhang, H., Yang, M., Zhang, H., Ji, J., Zhao, J., Guo, J., Zhu, K., Yang, X., Wang, R., Ma, H., Wang, C. C., & Huang, J. (2021). Genomic Insights Into the Admixture History of Mongolic- and Tungusic-Speaking Populations From Southwestern East Asia. Frontiers in genetics, 12, 685285. https://doi.org/10.3389/fgene.2021.685285
[23] Wen, B., Li, H., Gao, S., Mao, X., Gao, Y., Li, F., Zhang, F., He, Y., Dong, Y., Zhang, Y., Huang, W., Jin, J., Xiao, C., Lu, D., Chakraborty, R., Su, B., Deka, R., & Jin, L. (2005). Genetic structure of Hmong-Mien speaking populations in East Asia as revealed by mtDNA lineages. Molecular biology and evolution, 22(3), 725–734. https://doi.org/10.1093/molbev/msi055
[24] He, G., Wang, Z., Guo, J., Wang, M., Zou, X., Tang, R., Liu, J., Zhang, H., Li, Y., Hu, R., Wei, L. H., Chen, G., Wang, C. C., & Hou, Y. (2020). Inferring the population history of Tai-Kadai-speaking people and southernmost Han Chinese on Hainan Island by genome-wide array genotyping. European journal of human genetics : EJHG, 28(8), 1111–1123. https://doi.org/10.1038/s41431-020-0599-7
[25] Zhou, J., Zhang, X., Li, X., Sui, J., Zhang, S., Zhong, H., . . . Wen, Y. (2022). Genetic structure and demographic history of Northern Han people in Liaoning Province inferred from genome-wide array data. 10. doi:10.3389/fevo.2022.1014024
[26] Ma, B., Chen, J., Yang, X., Bai, J., Ouyang, S., Mo, X., Chen, W., Wang, C. C., & Hai, X. (2021). The Genetic Structure and East-West Population Admixture in Northwest China Inferred From Genome-Wide Array Genotyping. Frontiers in genetics, 12, 795570. https://doi.org/10.3389/fgene.2021.795570
[27] Kim, J., Jeon, S., Choi, J. P., Blazyte, A., Jeon, Y., Kim, J. I., Ohashi, J., Tokunaga, K., Sugano, S., Fucharoen, S., Al-Mulla, F., & Bhak, J. (2020). The Origin and Composition of Korean Ethnicity Analyzed by Ancient and Present-Day Genome Sequences. Genome biology and evolution, 12(5), 553–565. https://doi.org/10.1093/gbe/evaa062
