# Supplementary material for: Whole mitochondrial genome analysis in highland Tibetans: further matrilineal genetic structure exploration
Source: Front Genet. 2023 Nov 14;14:1221388. doi: 10.3389/fgene.2023.1221388 (PMC10682103; doi:10.3389/fgene.2023.1221388)
Supplement: Supplementary file 2 [file Table3.XLSX]

## Sheet: Supplementary Table 3
Supplementary Table 3. The haplogroup distribution among 108 East Asian popualtions
Population	A	A1	A3	A4	A5	A6	A7	A8	A10	A11	A12	A13	A14	A15	A16	A17	A18	A19	A20	A21	A22	A23	A24	A25	A26	B4	B5	B6	C	C1	C4	C5	C7	D	D1	D2	D3	D4	D5	D6	E1	E2	F	F1	F2	F3	F4	G	G1
Lhasa_Tibetan_1	0	0	0	0	0	0	0	0	0	2.7586	0	0	2.069	1.3793	0	0	0	0	0	2.069	0	0	0	0	0	0.6897	0.6897	0	0	0	2.7586	0	0	0	0	0	0	9.6552	0	0	0	0	0	12.4138	2.069	0	0	0	0
Hainan_Li	0	0	0	0	0.7874	0	0	0	0	0	0	0	0	0	0	0	0	0	0	0	0	0	0	0	0	18.8976	4.7244	0	0	0	0	0	0	0	0	0	0	2.3622	6.2992	0	0	0	0	14.1732	3.937	0	0.7874	0	0
Muli_Tibetan	1.6807	0	0	0	0	0	0	0	0	6.7227	0	0	0.8403	9.2437	0	0	0	0	0	0	0	0	0	0	0	2.521	2.521	0.8403	0	0	3.3613	0	0	0	0	0	0	12.605	0.8403	0	0	0	0	9.2437	5.042	0	0	0	0
Tingri_Tibetan	1.1628	0	0	0	0	0	0	0	0	9.3023	0	0	0	1.1628	0	1.1628	0	0	0	0	0	0	0	0	0	1.1628	1.1628	0	0	0	1.1628	0	0	0	0	0	0	4.6512	3.4884	3.4884	0	0	0	10.4651	0	0	0	0	1.1628
Nyingtri_Deng	3.5294	0	0	0	0	0	0	0	0	3.5294	0	0	1.1765	0	0	1.1765	0	0	0	1.1765	0	0	0	0	0	4.7059	1.1765	0	0	0	3.5294	0	0	0	0	0	0	12.9412	3.5294	0	0	0	0	11.7647	1.1765	0	0	0	1.1765
Nyingtri_Lhoba	0	0	0	0	0	0	0	0	0	5.8824	0	0	0	0	0	0	0	0	0	0	0	0	0	0	0	2.9412	0	0	0	0	7.3529	0	0	0	0	0	0	7.3529	0	0	0	0	0	14.7059	0	0	0	0	1.4706
Shigatse_Sherpa	1.4085	0	0	0	0	1.4085	0	1.4085	0	4.2254	0	0	2.8169	1.4085	0	2.8169	0	0	0	1.4085	0	0	0	0	0	1.4085	2.8169	0	0	0	7.0423	0	2.8169	0	0	0	0	14.0845	4.2254	0	0	0	0	14.0845	0	0	0	0	0
Chamdo_Tibetan	3.1746	0	0	0	0	0	0	0	0	3.1746	0	0	1.5873	1.5873	0	0	0	0	0	0	0	0	0	0	0	1.5873	0	0	0	0	0	0	0	0	0	0	0	15.873	1.5873	1.5873	0	0	0	17.4603	1.5873	0	0	0	1.5873
Lhasa_Tibetan_2	2	0	0	0	0	0	0	0	0	2	0	0	4	2	0	0	0	0	0	6	0	0	0	0	0	4	0	0	0	0	4	0	0	0	0	0	0	20	2	0	0	0	0	4	4	0	0	0	2
Nyingtri_Tibetan	2.2727	0	0	0	0	0	0	0	0	0	0	0	4.5455	9.0909	0	4.5455	0	0	0	0	0	0	0	0	0	0	0	0	0	0	0	0	0	0	0	0	0	9.0909	0	0	0	0	0	11.3636	4.5455	0	0	0	4.5455
Anduo_Tibetan	2.5974	0	0	0	0	0	0	0	0	10.3896	0	0	0	1.2987	0	0	0	0	0	5.1948	0	0	0	0	0	1.2987	1.2987	0	0	0	3.8961	0	0	0	0	0	0	9.0909	2.5974	0	0	0	0	14.2857	0	0	0	0	0
Baqing_Tibetan	0	0	0	0	0	1.3333	0	0	0	4	0	0	1.3333	2.6667	0	0	0	0	0	5.3333	0	0	0	0	0	2.6667	0	0	0	0	10.6667	0	2.6667	0	0	0	0	9.3333	0	1.3333	0	0	0	8	0	0	0	0	0
Jiali_Tibetan	2.0833	0	0	0	0	0	0	0	0	4.1667	0	0	2.0833	0	0	0	0	0	0	2.0833	0	0	0	0	0	2.0833	0	2.0833	0	0	10.4167	0	0	0	0	0	0	12.5	2.0833	0	0	0	0	6.25	0	0	0	0	0
Kangma_Tibetan	0	0	0	0	0	0	0	0	0	6.7568	0	0	0	1.3514	0	0	0	0	0	0	0	0	0	0	0	4.0541	1.3514	0	0	0	2.7027	0	1.3514	0	0	0	0	12.1622	1.3514	0	0	0	0	10.8108	0	0	0	0	1.3514
Lazi_Tibetan	0	0	0	0	0	1.2346	0	0	0	0	0	0	0	0	0	0	0	0	0	1.2346	0	0	0	0	0	1.2346	0	0	0	0	2.4691	0	0	0	0	0	0	16.0494	9.8765	0	0	0	0	3.7037	1.2346	0	0	0	0
Zhongba_Tibetan	0	0	0	0	0	4.4444	4.4444	0	0	4.4444	0	0	0	0	0	3.3333	0	0	0	0	0	0	0	0	0	1.1111	0	0	0	0	3.3333	0	0	0	0	0	0	11.1111	11.1111	0	0	0	0	25.5556	1.1111	0	0	0	0
Shannan_Tibetan	0	0	0	0	0	2.6316	0	0	0	2.6316	0	0	0	18.4211	0	0	0	0	0	2.6316	0	0	0	0	0	0	0	0	0	0	18.4211	0	0	0	0	0	0	6.5789	3.9474	0	0	0	0	1.3158	0	0	0	0	0
Dirang_Monpa	0	0	0	0	0	0	0	0	0	0	0	0	0	0	0	0	0	0	0	0	0	0	0	0	0	0	0	0	0	0	0	0	16.6667	0	0	0	0	6.6667	0	0	0	0	0	0	0	0	0	0	0
Taiwan_Ami	0	0	0	0	0	0	0	0	0	0	0	0	0	0	0	0	0	0	0	0	0	0	0	0	0	30	2	0	0	0	0	0	0	0	0	0	0	0	8	0	14	2	0	2	0	2	2	0	0
Taiwan_Atayal	0	0	0	0	0	0	0	0	0	0	0	0	0	0	0	0	0	0	0	0	0	0	0	0	0	6	0	0	0	0	0	0	0	0	0	0	0	2	0	4	8	8	0	0	0	0	22	0	0
Taiwan_Bunun	0	0	0	0	2	0	0	0	0	0	0	0	0	0	0	0	0	0	0	0	0	0	0	0	0	34	12	0	0	0	0	0	0	0	0	0	0	0	2	0	4	2	0	10	0	8	18	0	0
Hakka_Han	0	0	0	0	2.2222	0	0	0	0	0	0	0	0	0	0	0	0	0	0	0	0	0	0	0	0	24.4444	6.6667	0	0	0	0	0	4.4444	0	0	0	0	13.3333	2.2222	0	2.2222	0	0	2.2222	2.2222	2.2222	0	0	0
Taiwan_Makatao	0	0	0	0	0	0	0	0	0	0	0	0	0	2	0	0	0	0	0	0	0	0	0	0	0	12	6	0	0	0	0	0	4	0	0	0	0	2	2	0	8	6	0	8	4	4	2	0	2
Minnan_Han	0	0	0	0	0	0	0	0	0	0	0	0	0	0	0	0	0	0	0	0	0	0	0	0	0	10	10	0	0	0	0	0	2	0	0	0	0	12	12	2	0	0	0	8	0	0	0	0	0
Taiwan_Paiwan	0	0	0	0	2	0	0	0	0	0	0	0	0	0	0	0	0	0	0	0	0	0	0	0	0	32	8	0	0	0	0	0	4	0	0	0	0	0	12	0	0	2	0	2	2	12	0	0	0
Taiwan_Puyuma	0	0	0	0	0	0	0	0	0	0	0	0	0	0	0	0	0	0	0	0	0	0	0	0	0	0	2.5641	0	0	0	0	0	0	0	0	0	0	0	5.1282	0	25.641	7.6923	0	17.9487	0	28.2051	0	0	0
Taiwan_Rukai	0	0	0	0	0	0	0	0	0	0	0	0	0	0	0	0	0	0	0	0	0	0	0	0	0	8	8	0	0	0	0	0	0	0	0	0	0	0	50	0	0	0	0	4	0	20	0	0	0
Taiwan_Tao	0	0	0	0	0	0	0	0	0	0	0	0	0	0	0	0	0	0	0	0	0	0	0	0	0	54.5455	0	0	0	0	0	0	0	0	0	0	0	0	0	0	0	2.2727	0	34.0909	0	0	0	0	0
Taiwan_Tsou	0	0	0	0	0	0	0	0	0	0	0	0	0	0	0	0	0	0	0	0	0	0	0	0	0	18.75	2.0833	0	0	0	0	0	0	0	0	0	0	2.0833	0	0	4.1667	2.0833	0	27.0833	0	4.1667	2.0833	0	0
Turpan_Uyghur	1.9553	0	0	0	0.838	0	0	0.9777	0.1397	0.2793	0	0.1397	0.6983	0.2793	0.419	0	0	0	0	0	0	0	0	0.1397	0	3.352	1.1173	0	0	0	6.0056	1.257	0.838	0	0	0.9777	0	14.9441	3.352	0	0	0	0	3.352	0.419	0.1397	0	0	0.838
Taxkorgan_Kyrgyz	0	0	0	0	0	0	0	0	0	0	0	0	0	0	0	1.4706	0	0	0	0	0	0	0	0	0	0	0	0	0	0	8.8235	1.4706	0	0	0	0	0	13.2353	0	0	0	0	0	2.9412	0	2.9412	0	0	0
Taxkorgan_Tajik	0	0.6579	0	0	0	0	0	0	0	0	0	0	0	0	0	0	0	0	0	0	0	0	0	0	0	0.6579	0	0	0	0	5.2632	0	0	0	0	0	0	1.9737	0	0	0	0	0	0	0	0	0	0	1.9737
Artux_Kyrgyz	0	0	0	0	0	0	0	0	0	0	0	0	1.8519	0	0	0	0	0	0	0	0	0	0	0	0	3.7037	3.7037	0	0	0	7.4074	0	0	0	0	0	0	20.3704	3.7037	0	0	0	0	3.7037	0	0	0	0	0
Xishuangbanna_Dai	2.0408	0	0	0	1.0204	1.0204	0	0	0	0	0	0	0	2.0408	0	0	0	0	0	0	0	0	0	1.0204	0	5.102	2.0408	0	0	0	3.0612	0	7.1429	0	0	0	0	18.3673	9.1837	0	0	0	0	10.2041	3.0612	0	2.0408	0	2.0408
Beijing_Han_1	0	0	0	0	0	0	0	0	0	0	0	0	0	0	0	0	0	0	0	0	0	0	0	0	0	7.5269	11.828	0	0	0	0	0	5.3763	0	0	0	0	8.6022	2.1505	0	0	0	0	19.3548	1.0753	3.2258	0	0	0
Southern_Han	1.9417	0	0	0	0.9709	0	0	0	0	0	0	0	0	0.9709	0	0.9709	0.9709	0.9709	0	0	0	0	0	0	0	9.7087	0.9709	0	0.9709	0	2.9126	0	0.9709	0	0	0	0	10.6796	11.6505	0	0	0	0	6.7961	7.767	0	0.9709	0	1.9417
Tokyo_Japanese	1.9048	0	0	0	0.9524	0	0	0	0	0	0	0.9524	0.9524	0	0	0	0.9524	0	0	0	0	0	0	0	0	10.4762	5.7143	0	0	0	0.9524	0	0.9524	0	0	0	0	13.3333	5.7143	0.9524	0	0	0	12.381	1.9048	0	0.9524	0	0
HoChiMinh_Kinh	0	0	0.9615	0	4.8077	0	0	0	0	0	0	0	0	0	0	0	0	0	0	0	0	0	0	0	0	8.6538	4.8077	0	0	0	0	0	0	0	0	0	0	33.6538	3.8462	0	0	0	0	5.7692	0	0	0	0	6.7308
China_Han	1.0101	0	0	0	0	0	0	0	0	0	0	0	0	0	0	0	0	0	0	0	0	0	0	0	0	5.0505	15.1515	0	0	0	1.0101	0	0	0	0	0	0	1.0101	1.0101	0	0	0	0	23.2323	3.0303	1.0101	0	0	0
Shandong_Han	0	0	0	0	2.9412	2.9412	0	0	0	0	0	0	0	0	0	0	0	0	0	0	0	0	0	0	0	5.8824	8.8235	0	0	0	0	0	2.9412	0	0	0	0	14.7059	5.8824	0	0	0	0	5.8824	2.9412	0	2.9412	0	0
Henan_Han	1.3015	0.4881	0	0	1.1388	0.1085	0.1627	0.0542	0	0.2711	0.1627	0.3796	0.8134	2.0065	0.0542	0.4338	0.0542	0.6508	0	0.0542	0	0	0	0	0	10.6291	4.2299	0.1085	0	0	1.0304	0.3254	2.2777	0	0	0.1085	0	18.5466	7.1584	0.2711	0.0542	0	0	9.1649	4.718	0.4881	0.8134	0.0542	1.4642
Shanxi_Han	1.8701	0.3937	0	0	1.2795	0.2953	0.1969	0.0984	0	0.3937	0.1969	0.2953	0.5906	1.4764	0.0984	0.4921	0	0.3937	0.0984	0.1969	0	0	0.1969	0	0	10.9252	3.6417	0	0	0	0.8858	0.0984	2.5591	0	0	0.2953	0	20.4724	5.5118	0.2953	0.0984	0	0	7.3819	3.7402	0.689	0.7874	0	1.8701
Shaanxi_Han	2.3006	0.6135	0	0	0.7669	0.3067	0.1534	0.1534	0	0.4601	0.4601	0.1534	0	1.8405	0.1534	0.7669	0	0.3067	0	0	0	0	0.1534	0	0	9.6626	4.6012	0	0	0	2.7607	0.9202	1.3804	0	0	0.4601	0	17.638	7.6687	0	0	0	0.1534	9.0491	3.681	0.7669	0.6135	0	1.3804
Gansu_Han	1.6014	0.8897	0	0	0.8897	0.5338	0	0.3559	0	0.3559	0.1779	0	1.2456	2.1352	0	0.7117	0.3559	0.1779	0.1779	0.1779	0.1779	0	0	0	0	10.3203	4.8043	0.1779	0	0	1.7794	0.3559	2.669	0	0	0.1779	0	15.6584	6.5836	0	0	0	0	8.0071	3.5587	1.6014	0.7117	0	1.0676
Xinjiang_Han	3.2258	0.6452	0	0	1.9355	0	0	0.3226	0	0.3226	0	0	0.3226	0.9677	0	1.2903	0	0	0	0	0	0	0	0	0	11.9355	3.2258	0	0	0.3226	1.9355	0.6452	2.2581	0	0	0	0	17.4194	6.4516	0.3226	0	0	0	10	2.5806	0.3226	0.6452	0	0.6452
Hebei_Han	3.8961	0	0	0	2.5974	1.2987	0	0	0	0	0	0	0	1.2987	0	0	0	0	0	0	0	0	0	0	0	12.987	5.1948	0	0	0	2.5974	0	2.5974	0	0	0	0	15.5844	5.1948	0	0	0	0	2.5974	3.8961	0	0	0	3.8961
Tianjin_Han	1.6379	0.546	0	0	1.4559	0.455	0.182	0.091	0.091	0.6369	0.364	0	0.8189	0.9099	0	0.455	0	0.364	0	0.091	0	0	0	0	0	9.7361	3.9126	0	0	0	1.2739	0.546	1.8198	0	0	0.182	0	20.2002	7.0974	0.091	0	0.091	0	8.0983	4.0036	0.6369	0.8189	0	2.4568
Beijing_Han_2	4.6784	0.5848	0	0	1.462	0	0	0	0	0	0	0.8772	0	2.6316	0	0.2924	0.2924	0.8772	0	0	0.2924	0	0	0	0	6.7251	4.386	0	0	0	2.3392	0.2924	1.462	0	0	0	0	21.0526	7.3099	0	0	0	0	8.7719	3.5088	0.8772	0.2924	0	0.8772
InnerMongolia_Han	2.5612	0.6682	0	0	1.3363	0.2227	0.2227	0.1114	0	0.3341	0.3341	0.1114	0.5568	0.8909	0.1114	0.3341	0.2227	0.2227	0	0	0.1114	0.1114	0	0	0	10.245	4.0089	0	0	0.2227	1.2249	0.1114	2.4499	0	0	0	0	19.7105	6.6815	0.4454	0	0	0	8.5746	4.5657	0.8909	1.0022	0.1114	2.2272
Liaoning_Han_1	0.5682	0	0	0	0	0	0	0	0	1.1364	0	0	1.7045	1.7045	0	1.1364	0	0.5682	0	0	0	0	0	0	0	7.3864	2.8409	0	0	0	1.1364	0.5682	0.5682	0	0	0.5682	0	22.1591	5.6818	0.5682	0	0	0	7.9545	1.1364	0	0.5682	0	1.1364
Jilin_Han	1.7028	0.9288	0	0	1.0836	0.1548	0	0.1548	0	0.1548	0.1548	0.1548	0.774	1.3932	0.1548	0.4644	0.6192	0.6192	0.1548	0	0	0	0	0	0	8.9783	5.2632	0.3096	0	0	1.2384	0.3096	2.1672	0	0	0.1548	0	21.6718	6.6563	0.3096	0	0	0	8.2043	3.096	0.9288	0.4644	0	1.0836
Heilongjiang_Han	2.8871	0.2625	0.2625	0	0.7874	0	0	0.2625	0	0.7874	0.2625	0	0.2625	1.8373	0	1.0499	0.5249	0.2625	0	0	0	0	0	0	0	9.7113	4.4619	0	0	0.2625	1.3123	0.5249	2.0997	0	0.2625	0.5249	0	17.3228	8.1365	0	0	0	0	8.9239	3.6745	1.3123	1.3123	0	3.4121
Ningxia_Han	1.373	0.2288	0	0	1.373	0	0	0	0	0.2288	0	0.2288	0.6865	0.6865	0	0.2288	0	0.6865	0	0	0	0	0	0	0	7.3227	5.7208	0	0	0	2.2883	0	2.0595	0	0.2288	0	0	21.2815	8.4668	0.4577	0	0	0	8.9245	2.9748	0.4577	0.6865	0	1.373
Jiangsu_Han	5.1282	0	0	0	0	0	0	0	0	0	0	0	2.5641	0	0	2.5641	0	0	0	0	0	0	0	0	0	5.1282	2.5641	0	0	0	0	0	0	0	0	0	0	17.9487	2.5641	0	0	0	0	12.8205	0	0	0	0	5.1282
Anhui_Han	1.983	0.6475	0	0	1.4569	0.2023	0.0405	0.0809	0	0.0809	0.2833	0.3642	0.607	1.295	0.0809	0.4452	0.0405	0.2428	0.0405	0.0405	0.0405	0	0	0	0.0405	12.0194	4.1684	0.0809	0	0.0405	1.1736	0.607	1.9021	0	0.0405	0.1619	0	18.8183	6.7584	0.5261	0.0809	0.0809	0	8.0534	2.9543	0.7285	0.9713	0	1.4164
Hubei_Han	2.3035	0.4065	0.1355	0	0.9485	0.4065	0.271	0	0.1355	0.4065	0.6775	0.1355	0.6775	1.626	0	0.4065	0.1355	0.6775	0	0	0	0	0	0	0	10.4336	4.336	0	0	0.271	1.084	0.542	1.4905	0	0	0	0	15.9892	7.3171	0.1355	0.1355	0	0	7.8591	3.9295	0.6775	0.9485	0	1.7615
Chongqing_Han	1.6667	0.1111	0	0	0.8889	0.3333	0.2222	0.1111	0	0.4444	0.1111	0.4444	0.6667	1.1111	0	0.1111	0.1111	0.6667	0	0	0	0	0.1111	0	0	12.5556	6.2222	0.2222	0	0	1.3333	0.1111	2.7778	0	0	0.1111	0	16.6667	4.5556	0	0.2222	0	0	8.4444	4.3333	1	0.4444	0	1.8889
Sichuan_Han	0.6637	0.4425	0	0	1.1062	0.885	0	0	0	0	0.6637	0.2212	0.4425	0.6637	0	0.2212	0	0.4425	0	0	0	0	0	0	0	11.5044	6.4159	0	0	0	0.6637	0.4425	2.8761	0	0	0	0	14.3805	5.3097	0.4425	0	0.4425	0	8.6283	3.5398	2.2124	0.4425	0	2.8761
Yunnan_Han	1.6541	0.1504	0.0752	0	1.3534	0.2256	0	0.0752	0	0.5263	0.2256	0.0752	0.5263	0.9023	0.0752	0.3008	0	0.1504	0	0	0	0	0	0	0	11.9549	5.3383	0.3759	0	0.0752	0.6767	0.1504	3.0075	0	0	0	0	14.5113	4.5865	0.3008	0.0752	0	0	11.2782	3.0075	1.4286	0.5263	0.0752	1.0526
Guizhou_Han	2.1552	0	0	0	0	0	0	0	0	0.8621	1.7241	0.431	0.431	0.431	0	0.431	0	0	0	0.431	0	0	0	0	0	16.3793	4.3103	0	0	0	1.7241	0.431	5.1724	0	0	0	0	12.5	3.0172	0	0	0	0	15.0862	3.4483	1.2931	0	0	0
Hunan_Han	2.5478	0	0	0	1.2739	0	0.6369	0	0	0.6369	0	0	1.2739	1.2739	0	0	0	0	0	0	0.6369	0	0	0	0	8.2803	10.1911	0	0	0	0	0	2.5478	0	0	0	0	17.8344	4.4586	0.6369	0	0	0	12.7389	3.8217	1.2739	0	0	0.6369
Jiangxi_Han	0.6211	0.3727	0	0	0.9938	0.1242	0	0	0	0.4969	0.4969	0	0.7453	0.8696	0	0.1242	0.2484	0.8696	0	0	0	0	0	0	0	14.1615	6.2112	0.1242	0	0.1242	0.6211	0.2484	2.6087	0	0	0.2484	0	12.795	4.5963	0.1242	0	0	0	11.9255	3.2298	1.2422	0.6211	0.1242	1.2422
Guangxi_Han	2.2133	0.2012	0	0	1.4085	0	0	0	0	0.4024	0.4024	0	1.006	0.2012	0	0.2012	0	0.4024	0	0.2012	0	0	0	0	0	11.0664	4.2254	0.2012	0	0	1.006	0.6036	3.6217	0	0	0	0	13.4809	5.4326	1.006	0	0	0.2012	10.664	3.6217	0.8048	0.8048	0.2012	2.2133
Guangdong_Han	1.3514	0	0	0	1.3514	0	0	0.4505	0	0.4505	0	0.4505	0	0	0	0	0	0	0	0	0	0	0	0	0	12.6126	6.7568	0	0	0	0.4505	0.4505	3.1532	0	0	0	0	4.955	2.2523	0.9009	0	0	0	15.3153	4.5045	2.2523	1.3514	0	0.4505
Fujian_Han	0.5762	0.3201	0	0	1.1524	0.1921	0	0.128	0	0.128	0	0.3201	0.1921	0.4481	0	0.128	0	0.2561	0.064	0.064	0	0	0	0	0	12.2279	5.9539	0.5122	0	0	0.3841	0.2561	2.4328	0	0	0	0	8.8988	4.4814	0.4481	0.064	0	0	12.9321	3.6492	2.3688	1.0243	0.064	1.1524
Zhejiang_Han	0.3226	0.1613	0	0	2.0968	0	0.4839	0	0	0	0.1613	0	0.3226	0.9677	0	0.1613	0	0.1613	0	0	0	0	0	0	0	11.9355	5.3226	0	0	0	0.4839	0	1.6129	0	0	0	0	12.7419	8.2258	0.3226	0.1613	0	0	10.4839	4.5161	0.9677	1.129	0	1.2903
Shanghai_Han	1.8305	0.3138	0	0	1.046	0.2615	0.0523	0.1569	0	0.1046	0.2615	0.1569	0.8891	1.046	0.0523	0.2615	0.1046	0.1569	0.1046	0.0523	0	0	0	0	0	11.4017	5.1255	0.1569	0	0	0.9937	0.4707	2.5628	0	0.0523	0.0523	0	16.2657	7.2176	0.2092	0.0523	0	0	9.1527	3.7657	1.2552	1.0983	0	1.2552
Hainan_Han	1.8198	0.364	0.091	0	0.7279	0.455	0.091	0.091	0	0	0.182	0	0.364	1.2739	0	0.6369	0	0.182	0	0.091	0	0	0.091	0	0	14.3767	5.4595	0	0	0.091	0.7279	0.273	2.3658	0	0	0.091	0	14.6497	8.1893	0.364	0	0.182	0	8.1893	3.1847	0.8189	0.8189	0	1.6379
Taiwan_Han	0	0	0	0	2.0408	0	0	0	0	0	0	0	2.0408	0	0	0	0	0	0	0	0	0	0	0	0	10.2041	4.0816	0	0	0	0	0	4.0816	0	0	0	0	4.0816	6.1224	0	0	0	0	12.2449	6.1224	2.0408	2.0408	0	0
China_Hui	0	1.0638	0	0	2.1277	0	0	0	0	0	0	0	0	1.0638	0	0	0	0	0	0	0	0	0	0	0	12.766	4.2553	0	0	0	0	1.0638	1.0638	0	0	0	0	12.766	8.5106	1.0638	1.0638	0	0	8.5106	3.1915	1.0638	5.3191	0	1.0638
Yi	0	0	0	11.1111	0	0	0	0	0	0	0	0	0	0	0	0	0	0	0	0	0	0	0	0	0	0	11.1111	0	0	0	0	0	0	0	0	0	0	0	0	0	0	0	0	33.3333	11.1111	11.1111	0	0	0
Miao	0	0	0	0	14.2857	0	0	0	0	0	0	0	0	0	0	0	0	0	0	0	0	0	0	0	0	14.2857	14.2857	0	0	0	0	0	0	0	0	0	0	28.5714	14.2857	0	0	0	0	0	0	0	0	0	0
Oroqen	0	0	0	0	0	0	0	0	0	0	0	0	0	0	0	0	0	0	0	0	0	0	0	0	0	0	0	0	0	0	0	0	0	0	0	0	33.3333	0	0	0	0	0	0	33.3333	0	0	0	0	0
Daur_1	0	0	0	0	0	0	0	0	0	0	0	0	0	0	0	0	0	0	0	0	0	0	0	0	0	0	0	0	0	14.2857	0	0	0	0	0	0	0	28.5714	0	0	0	0	0	0	0	0	0	0	0
Mongola_1	0	0	0	42.8571	0	0	0	0	0	0	0	0	0	0	0	0	0	0	0	0	0	0	0	0	0	14.2857	0	0	0	0	14.2857	0	0	0	0	0	0	14.2857	0	0	0	0	0	0	0	0	0	0	0
Hezhen	0	0	0	0	0	0	0	0	0	0	0	0	0	0	0	0	0	0	0	0	0	0	0	0	0	0	0	0	0	0	16.6667	16.6667	0	0	0	0	0	16.6667	0	0	0	0	0	0	0	0	0	0	0
Xibo	0	0	0	0	0	0	0	0	0	0	0	0	0	0	0	0	0	0	0	0	0	0	0	0	0	0	0	0	0	0	0	37.5	0	0	0	0	0	12.5	0	0	0	0	0	12.5	0	0	0	0	0
Lahu	0	0	0	14.2857	0	0	0	0	0	0	0	0	0	0	0	0	0	0	0	0	0	0	0	0	0	0	0	0	0	0	0	0	0	0	0	0	0	28.5714	0	0	0	0	0	42.8571	0	0	0	0	0
She	0	0	0	0	0	0	0	0	0	0	0	0	0	0	0	0	0	0	0	0	0	0	0	0	0	14.2857	14.2857	0	0	0	0	0	0	0	0	0	0	0	0	0	0	0	0	14.2857	0	0	14.2857	0	0
Naxi	0	0	0	28.5714	0	0	0	0	0	14.2857	0	0	0	0	0	0	0	0	0	0	0	0	0	0	0	42.8571	0	0	0	0	0	0	14.2857	0	0	0	0	0	0	0	0	0	0	0	0	0	0	0	0
Tu	0	0	0	0	0	0	0	0	0	0	0	0	0	0	0	0	0	0	0	0	0	0	0	0	0	14.2857	0	0	0	0	0	0	0	0	0	0	0	42.8571	0	0	0	0	0	14.2857	0	0	0	0	0
Tujia	0	0	0	0	11.1111	0	0	0	0	0	0	0	0	0	0	0	0	0	0	0	0	0	0	0	0	33.3333	0	0	0	0	11.1111	0	0	0	0	0	0	11.1111	0	0	0	0	0	11.1111	0	0	0	0	0
Xinjiang_Mongolian	9.43396	0	0	0	0	0	0	0	0	0	0	0	0	0	0	0	0	0	0	0	0	0	0	0	0	3.77358	1.88679	0	2.83019	0	1.88679	0	0	0	0.943396	0	0	19.8113	2.83019	0	0	0	1.88679	8.49057	0	0	0	0	0.943396
Mongola_2	3.77358	0	0	0	0	0	0	0	0	0	0	0	0	0	0	0	0	0	0	0	0	0	0	0	0	1.88679	1.88679	0	0	1.88679	13.2075	3.77358	0	0	0	1.88679	1.88679	26.4151	1.88679	0	0	0	0	5.66038	0	0	0	0	0
Daur_2	0.684932	0.684932	0	0	2.73973	0	0	0	0	0	0	0	0	0	0	0.684932	0	0	0	0	0	0	0	0	0	6.16438	0.684932	0	0	0	4.10959	2.05479	4.10959	0	0	2.05479	0	26.7123	2.73973	0	0	0	0	5.47945	2.05479	0	0	0	0
Xinjiang_Kirgiz	6.59341	0	0	0	0	0	0	0	0	0	0	0	0	0	0	0	0	0	0	0	0	0	0	0	0	5.49451	1.0989	0	0	0	9.89011	3.2967	2.1978	0	1.0989	0	0	10.989	2.1978	0	0	0	0	5.49451	0	0	0	4.3956	0
Fuxin_Mongolian	0	0	0	0	2.77778	0	0	2.77778	0	0	2.77778	0	0	0	0	0	0	0	0	0	0	0	0	0	0	11.1111	2.77778	0	0	0	0	0	2.77778	0	0	0	0	11.1111	5.55556	0	0	0	0	5.55556	5.55556	0	0	0	5.55556
Baotou_Mongolian	2.5641	5.12821	0	0	0	0	0	0	0	2.5641	5.12821	0	0	0	0	0	0	0	0	0	0	0	0	0	0	10.2564	0	0	0	0	10.2564	5.12821	0	0	0	0	0	10.2564	0	0	0	0	0	12.8205	2.5641	0	0	0	2.5641
Liaoning_Manchu	9.67742	0	0	0	0	0	0	0	0	0	0	0	0	0	0	0	0	0	0	0	0	0	0	0	0	15.0538	4.30108	0	2.15054	0	0	0	0	0	0	0	0	12.9032	6.45161	0	0	0	0	10.7527	7.52688	0	0	2.15054	0
Sichuan_Miao	0	0	0	0	0	0	0	0	0	0	0	0	0	0	0	0	0	0	0	0	0	0	0	0	0	13.4615	34.6154	0	0	1.92308	0	0	3.84615	0	0	0	0	7.69231	0	0	0	0	0	23.0769	0	3.84615	0	0	0
Guizhou_Maonan	0	0	0	0	0	0	0	0	0	0	0	0	0	0	0	0	0	0	0	0	0	0	0	0	0	24.3902	9.7561	0	4.87805	0	0	0	0	0	0	0	0	2.43902	0	0	0	0	0	14.6341	4.87805	9.7561	0	0	4.87805
Sichuan_Hui	2.04082	0	0	0	2.04082	2.04082	0	0	0	0	0	0	0	0	0	0	0	0	0	0	0	0	0	0	0	12.2449	2.04082	0	0	0	0	0	0	0	0	0	0	18.3673	6.12245	0	0	0	0	8.16327	12.2449	0	0	0	0
Guizhou_Manchu	1.81818	0	0	0	0	0	0	0	0	0	0	0	0	0	0	0	0	0	0	0	0	0	0	0	0	10.9091	12.7273	0	0	0	0	0	1.81818	0	0	0	0	16.3636	3.63636	0	0	0	0	18.1818	0	1.81818	0	0	0
Guizhou_Mongolian	0	0	0	0	7.69231	0	0	0	0	0	0	0	0	3.84615	0	0	0	0	0	0	0	0	0	0	0	11.5385	7.69231	3.84615	0	0	0	0	0	0	0	0	0	15.3846	7.69231	0	0	0	0	15.3846	7.69231	0	0	0	0
Hunan_Miao	6.79612	0	0	0	0	1.94175	0	0	0	0	0	0	0	0	0	0	0	0	0	0	0	0	0	0	0	11.6505	6.79612	0	7.76699	0	0	1.94175	0	14.5631	0	0	0	0	4.85437	0	0	0	2.91262	10.6796	0	0.970874	0	1.94175	0
Yunnan_Miao	0	0	0	0	0	0	0	0	0	0	0	0	0	0	0	0	0	0	0	0	0	0	0	0	0	12.8205	20.5128	0	5.12821	0	0	0	0	15.3846	0	0	0	0	2.5641	0	0	0	0	2.5641	0	2.5641	0	2.5641	0
Guangxi_Yao	0.772201	0	0	0	0	0.772201	0	0	0	0	0	0	0	0	0	0	0	0	0	0	0	0	0	0	0	18.5328	10.4247	0	2.7027	0	0	3.4749	0	8.10811	1.1583	0	0	0	0	0	0	0	1.5444	15.444	1.5444	1.9305	0	0.3861	0
Yunnan_Yao	0	0	0	0	0	1.2987	0	0	0	0	0	0	0	0	0	0	0	0	0	0	0	0	0	0	0	31.1688	9.09091	0	2.5974	0	0	2.5974	0	16.8831	1.2987	0	0	0	0	0	0	0	1.2987	2.5974	0	0	0	0	0
Guangdong_Yao	0	0	0	0	0	2.94118	0	0	0	0	0	0	0	0	0	0	0	0	0	0	0	0	0	0	0	20.5882	20.5882	0	0	0	0	0	0	5.88235	0	0	0	0	0	0	0	0	0	14.7059	0	5.88235	0	0	0
Hunan_Yao	4.16667	0	0	0	0	0	0	0	0	0	0	0	0	0	0	0	0	0	0	0	0	0	0	0	0	8.33333	29.1667	0	0	0	0	0	0	16.6667	0	0	0	0	4.16667	0	0	0	0	8.33333	0	4.16667	0	0	0
Hainan_Hali	0	0	0	0	0	0	0	0	0	0	0	0	0	0	0	0	0	0	0	0	0	0	0	0	0	11.4286	5.71429	0	0	0	0	0	0	0	0	0	0	0	8.57143	0	0	0	0	20	0	0	0	0	0
Liaoning_Han_2	1.25	0	0	0	0	0	0	0	0	0	0	0	1.25	2.5	0	0	0	0	0	0	0	0	0	0	0	7.5	3.75	0	0	0	1.25	0	1.25	0	1.25	0	0	25	7.5	0	0	0	0	6.25	3.75	0	0	0	2.5
Gansu_Hui	0	0	0	0	0	0	0	0	0	0	0	0	0	0	4.16667	0	0	0	0	0	0	0	0	0	0	4.16667	4.16667	0	0	0	4.16667	0	0	0	0	0	0	8.33333	8.33333	0	0	0	0	12.5	0	0	4.16667	0	0
Gansu_Dongxiang	6.66667	10	0	0	0	3.33333	0	0	0	0	0	0	0	0	0	0	0	0	0	0	0	0	0	0	0	10	0	0	0	0	0	3.33333	0	0	0	0	0	10	6.66667	0	0	0	0	6.66667	10	0	3.33333	0	0
Gansu_Bonan	3.33333	0	0	0	0	0	0	0	0	0	0	0	0	0	0	0	0	0	0	0	0	0	0	0	0	6.66667	6.66667	3.33333	0	0	10	3.33333	0	0	0	0	0	20	0	0	0	0	0	3.33333	0	0	0	0	0
Gansu_Yugur	0	10	0	0	0	3.33333	0	0	0	0	0	0	0	0	0	0	0	0	0	0	0	0	0	0	0	3.33333	0	0	0	0	10	0	0	0	0	0	0	40	3.33333	0	0	0	0	10	0	0	0	0	0
Gansu_Salar	11.5385	0	0	0	3.8462	0	0	3.8462	0	0	0	0	0	0	0	0	3.8462	0	0	0	0	0	0	0	0	3.8462	0	0	0	0	3.8462	0	0	0	0	0	0	7.6923	0	0	0	0	0	11.5385	0	3.8462	0	0	3.8462
Korean	4.54545	0	1.13636	0	3.40909	0	0	0	0	0	0	0	0	0	0	0	0	0	0	0	0	0	0	0	0	5.68182	4.54545	0	0	0	4.54545	0	3.40909	0	0	0	0	26.1364	6.81818	1.13636	0	0	0	6.81818	0	0	0	0	2.27273
[truncated: 120 more columns]
