# Supplementary material for: Whole mitochondrial genome analysis in highland Tibetans: further matrilineal genetic structure exploration
Source: Front Genet. 2023 Nov 14;14:1221388. doi: 10.3389/fgene.2023.1221388 (PMC10682103; doi:10.3389/fgene.2023.1221388)
Supplement: Supplementary file 5 [file Table4.XLSX]

## Sheet: Supplementary Table 4
Supplementary Table 4:The pairwise Fst genetic distance among Lhasa Tibetan and 107 reference populations
Pop	Lhasa_Tibetan_1	Hainan_Li	Muli_Tibetan	Tingri_Tibetan	Chamdo_Tibetan	Lhasa_Tibetan_2	Nyingtri_Tibetan	Anduo_Tibetan	Baqing_Tibetan	Jiali_Tibetan	Kangma_Tibetan	Lazi_Tibetan	Zhongba_Tibetan	Shannan_Tibetan	Nyingtri_Deng	Nyingtri_Lhoba	Shigatse_Sherpa	Dirang_Monpa	Taiwan_Ami	Taiwan_Atayal	Taiwan_Bunun	Hakka_Han	Taiwan_Makatao	Minnan_Han	Taiwan_Paiwan	Taiwan_Puyuma	Taiwan_Rukai	Taiwan_Tao	Taiwan_Tsou	Turpan_Uyghur	Taxkorgan_Kyrgyz	Taxkorgan_Tajik	Artux_Kyrgyz	China_Hui	Xishuangbanna_Dai	Beijing_Han	Southern_Han	Tokyo_Japanese	HoChiMinh_Kinh	China_Han	Shandong_Han	Henan_Han	Shanxi_Han	Shaanxi_Han	Gansu_Han	Xinjiang_Han	Hebei_Han	Tianjin_Han	Beijing_Han
Lhasa_Tibetan_1	0
Hainan_Li	0.11504	0
Muli_Tibetan	0.04291	0.09077	0
Tingri_Tibetan	0.02208	0.1332	0.05437	0
Chamdo_Tibetan	0.02559	0.08434	0.01313	0.03482	0
Lhasa_Tibetan_2	0.02475	0.10987	0.0308	0.01956	0.01424	0
Nyingtri_Tibetan	0.0273	0.08348	0.01407	0.03904	0.00659	0.01994	0
Anduo_Tibetan	0.01943	0.09638	0.03107	0.02818	0.01158	0.02046	0.01551	0
Baqing_Tibetan	0.03382	0.10032	0.01964	0.04912	0.01204	0.02994	0.01574	0.0225	0
Jiali_Tibetan	0.02331	0.10102	0.02734	0.0282	0.01864	0.02042	0.02254	0.01556	0.02328	0
Kangma_Tibetan	0.02063	0.10035	0.02569	0.01828	0.01243	0.00971	0.01381	0.01435	0.02299	0.02061	0
Lazi_Tibetan	0.01992	0.10311	0.02343	0.02475	0.01212	0.01362	0.01232	0.0204	0.0167	0.02018	0.01202	0
Zhongba_Tibetan	0.0219	0.1296	0.04268	0.01957	0.02418	0.01903	0.02534	0.02749	0.02676	0.02963	0.01851	0.01176	0
Shannan_Tibetan	0.01503	0.11661	0.03435	0.00955	0.0167	0.01367	0.02111	0.01486	0.02622	0.02008	0.01209	0.01239	0.01014	0
Nyingtri_Deng	0.0381	0.15431	0.07032	0.03178	0.04992	0.05225	0.0537	0.04557	0.04699	0.04898	0.04631	0.03985	0.0301	0.02557	0
Nyingtri_Lhoba	0.03942	0.0899	0.04184	0.04873	0.02447	0.03533	0.01854	0.02054	0.04677	0.03801	0.02571	0.03726	0.05205	0.03777	0.06858	0
Shigatse_Sherpa	0.05697	0.12639	0.04464	0.06369	0.04998	0.05431	0.04396	0.05891	0.04683	0.044	0.04957	0.02893	0.04747	0.05492	0.07631	0.07208	0
Dirang_Monpa	0.13755	0.17002	0.11985	0.15442	0.11743	0.13908	0.11979	0.13497	0.11701	0.12779	0.12907	0.11918	0.14793	0.13673	0.15851	0.14833	0.14406	0
Taiwan_Ami	0.17848	0.04862	0.14972	0.19387	0.14512	0.17633	0.15105	0.1677	0.1573	0.16703	0.16643	0.16035	0.19083	0.17925	0.21426	0.17116	0.17735	0.22602	0
Taiwan_Atayal	0.17355	0.08378	0.14727	0.19084	0.14923	0.17581	0.149	0.1638	0.15603	0.15843	0.16436	0.15734	0.18717	0.17974	0.21335	0.17548	0.17144	0.21698	0.07389	0
Taiwan_Bunun	0.14132	0.07045	0.11368	0.15905	0.10599	0.1347	0.11339	0.12946	0.12243	0.13307	0.12631	0.12359	0.15529	0.13938	0.1866	0.12873	0.14851	0.19482	0.08827	0.13152	0
Hakka_Han	0.09396	0.04514	0.06248	0.11756	0.05769	0.09147	0.06246	0.07916	0.05816	0.08379	0.08149	0.07491	0.09826	0.08869	0.12577	0.09249	0.10107	0.14218	0.06625	0.1112	0.04933	0
Taiwan_Makatao	0.09147	0.03618	0.06719	0.11499	0.06642	0.09172	0.06559	0.08	0.07533	0.07645	0.08048	0.07799	0.10828	0.09724	0.13857	0.08416	0.09626	0.13872	0.05519	0.07099	0.06071	0.03543	0
Minnan_Han	0.0775	0.03549	0.05512	0.09926	0.04761	0.08108	0.04627	0.06092	0.05532	0.06838	0.06684	0.06642	0.08943	0.07787	0.1046	0.06159	0.08824	0.13566	0.07291	0.08687	0.08	0.0271	0.03058	0
Taiwan_Paiwan	0.15564	0.04305	0.12462	0.16964	0.11862	0.15178	0.12401	0.1442	0.13001	0.1432	0.14095	0.13498	0.16463	0.15275	0.18704	0.1432	0.15224	0.19586	0.03268	0.11124	0.0519	0.04029	0.04863	0.05359	0
Taiwan_Puyuma	0.14068	0.12134	0.12145	0.1608	0.11723	0.13875	0.11362	0.12638	0.13637	0.12973	0.12589	0.13118	0.16227	0.1502	0.191	0.11622	0.15179	0.20102	0.14809	0.15811	0.13703	0.12705	0.07292	0.11032	0.13593	0
Taiwan_Rukai	0.2048	0.15928	0.17867	0.20936	0.16867	0.20927	0.16857	0.19703	0.18823	0.20239	0.1866	0.19322	0.21781	0.20918	0.212	0.15904	0.19318	0.25683	0.20557	0.24903	0.18976	0.17079	0.15569	0.1251	0.14117	0.17339	0
Taiwan_Tao	0.22183	0.11934	0.20115	0.24279	0.18903	0.21645	0.20059	0.20868	0.22689	0.23084	0.21087	0.21612	0.25959	0.22753	0.28785	0.19056	0.25606	0.31112	0.16395	0.27397	0.10031	0.13535	0.16023	0.17773	0.13276	0.25819	0.32225	0
Taiwan_Tsou	0.11911	0.06759	0.09927	0.14268	0.08981	0.11112	0.08973	0.09732	0.11481	0.10933	0.10242	0.10979	0.14338	0.12411	0.17855	0.08591	0.14274	0.19035	0.11899	0.15198	0.0775	0.07961	0.04264	0.07806	0.10079	0.10801	0.20351	0.11985	0
Turpan_Uyghur	0.05816	0.0611	0.02705	0.07827	0.02663	0.05229	0.02368	0.04248	0.02315	0.04516	0.04265	0.03694	0.05534	0.05649	0.08084	0.05136	0.05287	0.10298	0.10271	0.10004	0.09026	0.03478	0.04166	0.02823	0.0851	0.10037	0.1386	0.17463	0.08296	0
Taxkorgan_Kyrgyz	0.07715	0.09133	0.0473	0.10256	0.04625	0.07249	0.04236	0.0628	0.04325	0.06152	0.06216	0.0525	0.07602	0.07805	0.10899	0.07099	0.06413	0.12107	0.142	0.12804	0.11558	0.0581	0.06284	0.05241	0.11823	0.11223	0.17434	0.22288	0.10502	0.01609	0
Taxkorgan_Tajik	0.08372	0.09526	0.05992	0.10255	0.05878	0.08016	0.0587	0.07423	0.05954	0.06796	0.06923	0.06019	0.08766	0.0881	0.12019	0.08341	0.0661	0.12058	0.13899	0.13223	0.11087	0.07217	0.06313	0.06714	0.11605	0.11744	0.17055	0.2172	0.10776	0.02828	0.02697	0
Artux_Kyrgyz	0.07509	0.09217	0.04267	0.10195	0.04081	0.07141	0.03629	0.0556	0.03358	0.06442	0.05951	0.05239	0.07096	0.07331	0.10081	0.0664	0.06917	0.13033	0.14557	0.1452	0.11388	0.05305	0.06835	0.04931	0.11872	0.12913	0.17303	0.2219	0.10912	0.01286	0.02401	0.03744	0
China_Hui	0.06759	0.06124	0.03362	0.09488	0.03134	0.0658	0.02651	0.04342	0.03122	0.05353	0.05183	0.04997	0.07354	0.06732	0.09593	0.04397	0.06861	0.11324	0.11515	0.11613	0.09206	0.03509	0.04374	0.02303	0.08911	0.10611	0.13487	0.17989	0.08028	0.01226	0.03191	0.05065	0.02533	0
Xishuangbanna_Dai	0.09176	0.03291	0.06878	0.11479	0.06378	0.08904	0.05624	0.06808	0.07916	0.07798	0.07645	0.08149	0.10976	0.09437	0.13787	0.06565	0.11018	0.14804	0.08378	0.09156	0.08432	0.04891	0.03105	0.0229	0.06831	0.09507	0.1658	0.15569	0.05937	0.04466	0.06935	0.0804	0.06888	0.0389	0
Beijing_Han_1	0.07332	0.04454	0.04192	0.09369	0.03698	0.06939	0.0388	0.05357	0.04117	0.057	0.05645	0.05608	0.07778	0.07231	0.09854	0.05279	0.0717	0.12267	0.08811	0.10203	0.07786	0.02732	0.03505	0.02004	0.06523	0.10447	0.11673	0.16165	0.07643	0.01872	0.03731	0.05051	0.03721	0.01392	0.04036	0
Southern_Han	0.0723	0.03705	0.04413	0.09585	0.0372	0.06938	0.03636	0.04872	0.0439	0.05859	0.05576	0.05804	0.08212	0.07101	0.10337	0.04941	0.0821	0.12177	0.08604	0.09632	0.06767	0.0224	0.02921	0.01311	0.06559	0.09807	0.13678	0.14057	0.05399	0.01953	0.03667	0.05559	0.03675	0.01362	0.02239	0.01028	0
Tokyo_Japanese	0.09805	0.09268	0.06202	0.12841	0.05767	0.09945	0.0569	0.06782	0.04422	0.08457	0.08441	0.08325	0.09896	0.09033	0.11344	0.08601	0.11136	0.15248	0.14204	0.14375	0.12694	0.04552	0.08126	0.04386	0.12151	0.15474	0.19595	0.21731	0.12222	0.03088	0.05438	0.09196	0.04016	0.02711	0.06964	0.04216	0.03197	0
HoChiMinh_Kinh	0.10346	0.03778	0.08436	0.12381	0.08041	0.0996	0.07335	0.08431	0.10359	0.08998	0.0881	0.09701	0.12607	0.11	0.15723	0.07657	0.12408	0.17184	0.09481	0.09441	0.09838	0.07224	0.03994	0.03635	0.0856	0.10463	0.18313	0.1664	0.06365	0.06393	0.08705	0.09392	0.09425	0.06398	0.01142	0.05597	0.03673	0.10056	0
China_Han	0.09949	0.03905	0.07355	0.12296	0.07256	0.10421	0.06656	0.08117	0.07239	0.08643	0.09019	0.08847	0.11042	0.10266	0.12702	0.08713	0.10633	0.14315	0.06621	0.0594	0.09498	0.04224	0.03009	0.0151	0.0626	0.11533	0.14875	0.18112	0.08424	0.03719	0.06469	0.08022	0.06022	0.03472	0.01991	0.03479	0.02619	0.04893	0.03588	0
Shandong_Han	0.06325	0.05008	0.03098	0.08583	0.02766	0.06182	0.02806	0.04051	0.02749	0.04975	0.04887	0.04886	0.06963	0.05978	0.08466	0.04523	0.07083	0.11157	0.09739	0.11065	0.07316	0.02151	0.03954	0.01833	0.07264	0.10448	0.12922	0.14394	0.07092	0.01374	0.03391	0.05516	0.02627	0.0063	0.03697	0.00936	0.00726	0.0195	0.05806	0.03429	0
Henan_Han	0.06561	0.05311	0.03323	0.08914	0.02963	0.06466	0.03042	0.04236	0.0264	0.05201	0.05135	0.05018	0.07045	0.0612	0.08526	0.0511	0.07326	0.11129	0.09731	0.10943	0.07603	0.02009	0.04106	0.01965	0.07404	0.1086	0.13824	0.14935	0.07542	0.01284	0.03344	0.05619	0.02534	0.00739	0.03922	0.01211	0.00881	0.01509	0.06266	0.03322	0.00081	0
Shanxi_Han	0.06104	0.04893	0.03013	0.0828	0.0258	0.05834	0.02533	0.03878	0.02675	0.04786	0.04519	0.04542	0.06527	0.05753	0.08268	0.04232	0.06537	0.1124	0.0963	0.10889	0.07357	0.02247	0.03772	0.01685	0.07176	0.10124	0.12555	0.14751	0.06994	0.01119	0.03072	0.05167	0.02402	0.00598	0.03519	0.00824	0.00665	0.02107	0.05505	0.03294	0.00072	0.00152	0
Shaanxi_Han	0.06439	0.04207	0.03186	0.0859	0.02937	0.06116	0.02839	0.04324	0.03023	0.04952	0.04835	0.04806	0.06878	0.06142	0.08855	0.04807	0.06784	0.11119	0.08472	0.0974	0.0681	0.01771	0.03086	0.01396	0.06163	0.0969	0.12536	0.14389	0.06706	0.01098	0.03149	0.05017	0.02618	0.00695	0.02981	0.00746	0.00574	0.02359	0.04917	0.02658	0.00164	0.00233	0.00129	0
Gansu_Han	0.06181	0.04498	0.0315	0.08361	0.0256	0.05797	0.02563	0.03809	0.0281	0.04879	0.04557	0.04598	0.06565	0.05759	0.08527	0.04316	0.07026	0.11512	0.08983	0.10647	0.0693	0.01888	0.0362	0.01662	0.06685	0.1034	0.1341	0.13878	0.06567	0.01207	0.03455	0.05393	0.02653	0.0071	0.03254	0.01006	0.00684	0.02222	0.0539	0.03116	0.0017	0.00201	0.00136	0.00165	0
Xinjiang_Han	0.0747	0.05159	0.03577	0.09714	0.03436	0.06886	0.03692	0.055	0.03211	0.05815	0.05725	0.05305	0.07383	0.0692	0.09839	0.06635	0.073	0.11793	0.09057	0.10995	0.07234	0.01469	0.03686	0.022	0.06495	0.11715	0.147	0.16631	0.08304	0.01283	0.03545	0.05156	0.0287	0.0137	0.04465	0.01105	0.01367	0.02574	0.06669	0.03436	0.0064	0.0055	0.00595	0.00448	0.0059	0
Hebei_Han	0.06331	0.05418	0.03235	0.08577	0.02772	0.06191	0.02782	0.04001	0.02554	0.05039	0.04842	0.0487	0.06763	0.05923	0.08281	0.04651	0.07178	0.11317	0.10064	0.11198	0.07818	0.02314	0.0422	0.01989	0.07657	0.10691	0.13176	0.15225	0.07563	0.01234	0.03318	0.05542	0.02413	0.00639	0.03905	0.01053	0.00891	0.01585	0.06215	0.03373	0.00063	0.00061	0.00093	0.0022	0.00196	0.00595	0
Tianjin_Han	0.06446	0.06399	0.03019	0.08861	0.02724	0.06265	0.02661	0.0395	0.02559	0.05019	0.04772	0.04884	0.06741	0.06078	0.08445	0.04614	0.06859	0.11536	0.11545	0.12148	0.08995	0.03107	0.04856	0.02396	0.0899	0.10848	0.13636	0.16963	0.08153	0.01211	0.03098	0.0564	0.02321	0.00649	0.04424	0.01313	0.01092	0.01738	0.06591	0.03966	0.00251	0.00264	0.00196	0.00449	0.00404	0.00881	0.0021	0
Beijing_Han_2	0.06312	0.05361	0.03231	0.08576	0.0274	0.0618	0.02778	0.0395	0.02605	0.05004	0.04849	0.04862	0.06772	0.05912	0.08375	0.0462	0.07211	0.11287	0.10077	0.11249	0.07569	0.02211	0.04153	0.02004	0.07558	0.10597	0.13268	0.14924	0.07337	0.01297	0.03334	0.05548	0.0249	0.00622	0.0387	0.0104	0.00831	0.01715	0.06113	0.03488	0.00047	0.0006	0.0009	0.00209	0.00167	0.00585	0.0003	0.00197	0
InnerMongolia_Han	0.06365	0.06822	0.02942	0.08636	0.02692	0.06049	0.0259	0.04012	0.02365	0.05008	0.04693	0.047	0.0651	0.05704	0.08317	0.04835	0.07183	0.1184	0.11826	0.12069	0.09369	0.02999	0.05137	0.02471	0.09515	0.11553	0.15011	0.17556	0.08368	0.01277	0.03071	0.05801	0.02413	0.01	0.048	0.01726	0.01222	0.01441	0.07082	0.04153	0.00442	0.00377	0.0046	0.00665	0.00631	0.01179	0.00364	0.00362	0.00422
Liaoning_Han_1	0.06512	0.05894	0.03337	0.08913	0.02893	0.06435	0.02852	0.04071	0.02643	0.05255	0.05043	0.05051	0.06951	0.06108	0.08482	0.04868	0.07341	0.11466	0.1071	0.11732	0.0827	0.02528	0.04608	0.02121	0.08203	0.10935	0.13641	0.15949	0.07954	0.01343	0.03386	0.0582	0.02359	0.00716	0.04015	0.01341	0.00985	0.01477	0.06441	0.03528	0.00124	0.00109	0.00164	0.00309	0.00299	0.00748	0.0006	0.00167	0.00088
Jilin_Han	0.0623	0.05494	0.03156	0.08347	0.02623	0.0605	0.02693	0.03901	0.02756	0.04766	0.04642	0.0471	0.06759	0.05815	0.08403	0.04269	0.06754	0.11183	0.10333	0.11446	0.07289	0.02457	0.04056	0.01941	0.0752	0.10167	0.12443	0.15053	0.07193	0.01362	0.03188	0.05107	0.02636	0.0063	0.03975	0.00947	0.00811	0.02219	0.06029	0.03834	0.00129	0.00239	0.00128	0.00294	0.00298	0.00787	0.00175	0.00293	0.00132
Heilongjiang_Han	0.06751	0.06017	0.03536	0.09146	0.03058	0.06633	0.02874	0.04303	0.02937	0.05531	0.05206	0.05218	0.07143	0.06367	0.08736	0.04707	0.07429	0.11779	0.11069	0.11599	0.08727	0.02878	0.04748	0.01861	0.08536	0.10933	0.13179	0.16674	0.08145	0.01372	0.03256	0.05863	0.02477	0.00604	0.0404	0.01291	0.00903	0.01521	0.0621	0.03442	0.00201	0.00254	0.00217	0.00401	0.00432	0.01012	0.00174	0.00198	0.00188
Ningxia_Han	0.07317	0.07113	0.04135	0.10031	0.03436	0.06669	0.03632	0.04515	0.03745	0.05455	0.05375	0.06044	0.08289	0.07351	0.10748	0.05458	0.08949	0.12483	0.13398	0.13383	0.10455	0.04829	0.05731	0.0392	0.1118	0.11638	0.17913	0.19606	0.08459	0.02198	0.04179	0.06141	0.03623	0.01971	0.04878	0.02671	0.02056	0.03202	0.06942	0.05029	0.01459	0.01504	0.01505	0.01536	0.01529	0.02061	0.01375	0.01466	0.01421
Jiangsu_Han	0.06589	0.04764	0.03535	0.0882	0.02992	0.06464	0.03106	0.04286	0.02953	0.05327	0.05163	0.05095	0.07129	0.06204	0.08644	0.04945	0.07305	0.11353	0.09094	0.10621	0.06953	0.01797	0.03827	0.0168	0.06748	0.10544	0.13002	0.14061	0.07039	0.01383	0.03441	0.05574	0.02661	0.00787	0.03645	0.00991	0.00673	0.01806	0.05826	0.03195	0.00063	0.00063	0.001	0.00149	0.00123	0.00511	0.0008	0.00324	0.00071
Anhui_Han	0.0643	0.04414	0.03084	0.08531	0.02802	0.06124	0.02872	0.04266	0.02911	0.04974	0.04842	0.0486	0.06927	0.06092	0.08629	0.04723	0.06927	0.11094	0.08739	0.10032	0.06889	0.01926	0.03325	0.01502	0.06469	0.09963	0.12403	0.14379	0.0679	0.01146	0.03246	0.0506	0.02627	0.00704	0.03336	0.00714	0.00621	0.02273	0.0525	0.02915	0.001	0.00181	0.00097	0.00062	0.00156	0.0042	0.00149	0.0038	0.00143
Hubei_Han	0.06451	0.04511	0.0332	0.08666	0.02985	0.06195	0.03045	0.0435	0.02996	0.05148	0.04948	0.04923	0.0703	0.06071	0.08814	0.05038	0.07271	0.11052	0.08914	0.10631	0.064	0.01554	0.03335	0.01727	0.06405	0.10229	0.13521	0.13606	0.06573	0.01405	0.03462	0.05321	0.0276	0.00947	0.03252	0.01081	0.00661	0.02221	0.05235	0.03175	0.0014	0.00164	0.00188	0.00143	0.00206	0.00435	0.00212	0.00504	0.00171
Chongqing_Han	0.06431	0.03266	0.03675	0.08489	0.03244	0.06219	0.03133	0.04405	0.03483	0.05057	0.0505	0.04996	0.07098	0.06149	0.08985	0.04974	0.07363	0.11498	0.07399	0.08949	0.06263	0.01565	0.0232	0.01042	0.05223	0.09383	0.12873	0.13763	0.06048	0.01475	0.03774	0.05342	0.03182	0.01127	0.02162	0.01108	0.00676	0.02717	0.03984	0.01942	0.00536	0.00557	0.00475	0.0025	0.00399	0.00682	0.00575	0.01017	0.00568
Sichuan_Han	0.06053	0.03543	0.03195	0.08132	0.0278	0.0571	0.02728	0.03962	0.03228	0.0481	0.04553	0.04699	0.06844	0.05759	0.08698	0.04388	0.07316	0.11069	0.08005	0.09659	0.06165	0.01677	0.02778	0.01304	0.05812	0.09411	0.13223	0.12758	0.05662	0.01467	0.03683	0.05407	0.03101	0.00981	0.02233	0.01148	0.00504	0.02699	0.04043	0.02566	0.00345	0.00408	0.00336	0.00196	0.00194	0.00714	0.0045	0.00781	0.00407
Yunnan_Han	0.06598	0.04393	0.03648	0.08821	0.03044	0.05829	0.03075	0.04403	0.03958	0.05503	0.04769	0.05036	0.07398	0.06228	0.10065	0.04457	0.08093	0.11864	0.09514	0.12269	0.05639	0.01873	0.03675	0.02657	0.06578	0.10191	0.14856	0.11089	0.0521	0.02352	0.04361	0.05983	0.03864	0.01608	0.03212	0.01767	0.01031	0.04106	0.05086	0.04702	0.00862	0.01052	0.00901	0.00833	0.00669	0.01375	0.01113	0.01447	0.0095
Guizhou_Han	0.06913	0.0482	0.03587	0.0944	0.03337	0.06655	0.03079	0.04321	0.03614	0.05392	0.05152	0.05613	0.0786	0.06728	0.09981	0.04796	0.08227	0.11965	0.10209	0.11221	0.0761	0.02701	0.03497	0.0168	0.07613	0.1003	0.14466	0.15634	0.06493	0.01761	0.03966	0.06006	0.03095	0.01057	0.02305	0.01736	0.00681	0.02471	0.04175	0.0267	0.00497	0.00581	0.00487	0.00454	0.00539	0.01172	0.00558	0.00665	0.0053
Hunan_Han	0.0653	0.0313	0.03818	0.0869	0.03267	0.0623	0.03303	0.04445	0.03908	0.05314	0.05087	0.0522	0.07554	0.0632	0.09479	0.04744	0.07749	0.11558	0.07481	0.09623	0.05453	0.01462	0.02573	0.01278	0.05218	0.09514	0.1324	0.11787	0.0526	0.01913	0.04028	0.05569	0.03554	0.01339	0.02171	0.01152	0.00447	0.03191	0.03786	0.02708	0.00505	0.00636	0.00517	0.00325	0.00383	0.00891	0.0069	0.01138	0.00626
Jiangxi_Han	0.06529	0.03424	0.03715	0.08695	0.03112	0.06211	0.03136	0.04269	0.03651	0.05157	0.05001	0.0509	0.07374	0.06363	0.09409	0.04728	0.07562	0.1128	0.07749	0.09131	0.06465	0.01827	0.02553	0.01267	0.05771	0.09479	0.13092	0.1335	0.05646	0.0153	0.03674	0.05263	0.0328	0.00971	0.02287	0.00847	0.00453	0.02927	0.04004	0.02367	0.00429	0.00524	0.00407	0.00211	0.00299	0.00693	0.00522	0.00885	0.00478
Guangxi_Han	0.07939	0.01819	0.0552	0.0994	0.05063	0.07453	0.04876	0.06011	0.06491	0.06536	0.06459	0.06724	0.09376	0.08093	0.12125	0.05991	0.09402	0.13448	0.06036	0.07562	0.0588	0.02765	0.01789	0.01622	0.04593	0.08995	0.14843	0.12207	0.04557	0.03423	0.05694	0.06552	0.0598	0.03135	0.00963	0.02436	0.01409	0.06268	0.0165	0.02147	0.02564	0.02791	0.02427	0.01859	0.02075	0.0274	0.02869	0.03442	0.02747
Guangdong_Han	0.07276	0.02017	0.04686	0.09241	0.04226	0.06904	0.04087	0.05269	0.05182	0.05897	0.05804	0.06031	0.08461	0.07272	0.10604	0.05308	0.08457	0.12267	0.06102	0.07683	0.05715	0.02027	0.01767	0.01049	0.04467	0.08694	0.13044	0.1206	0.04751	0.02441	0.04646	0.05904	0.04608	0.02013	0.01214	0.01481	0.00707	0.04408	0.02351	0.01777	0.01389	0.01556	0.013	0.00867	0.0108	0.01629	0.01601	0.0212	0.01542
Fujian_Han	0.07232	0.02732	0.04269	0.0933	0.03843	0.06952	0.03772	0.05102	0.04384	0.05814	0.05705	0.05888	0.0811	0.07079	0.09918	0.05124	0.08078	0.12224	0.06842	0.08485	0.06294	0.01759	0.02371	0.00857	0.04976	0.09536	0.12106	0.1325	0.05858	0.01903	0.04171	0.05832	0.03797	0.01275	0.02143	0.00776	0.00456	0.03183	0.03621	0.01924	0.00646	0.00805	0.00596	0.00343	0.00533	0.00951	0.0079	0.0121	0.00775
Zhejiang_Han	0.06479	0.04166	0.03446	0.08639	0.02974	0.06286	0.02996	0.04288	0.03155	0.05172	0.04986	0.05035	0.07161	0.06192	0.08755	0.04672	0.07283	0.11119	0.08573	0.10098	0.06529	0.01777	0.03203	0.01381	0.06177	0.09829	0.12332	0.13692	0.06416	0.0138	0.03468	0.05363	0.02818	0.00733	0.02983	0.00798	0.00484	0.02303	0.04955	0.02822	0.00095	0.00174	0.00101	0.00067	0.00131	0.00529	0.00164	0.00434	0.00144
Shanghai_Han	0.07004	0.03642	0.04003	0.09005	0.03403	0.06781	0.03567	0.04844	0.03706	0.05632	0.0551	0.05472	0.07662	0.06608	0.0918	0.05182	0.0758	0.11509	0.07556	0.09794	0.05872	0.01375	0.03006	0.01167	0.05173	0.10184	0.12039	0.12843	0.06347	0.01749	0.03928	0.0559	0.03325	0.01101	0.03013	0.00784	0.0051	0.0271	0.04954	0.02785	0.00285	0.00377	0.00291	0.00187	0.00265	0.00559	0.00405	0.00809	0.00375
Hainan_Han	0.07773	0.02678	0.05369	0.10143	0.04938	0.07683	0.04781	0.06142	0.05993	0.06303	0.06428	0.06534	0.09459	0.0829	0.11912	0.0583	0.08847	0.12641	0.07493	0.08704	0.06532	0.03113	0.02109	0.01767	0.05355	0.09138	0.13911	0.15162	0.05619	0.03045	0.05087	0.0556	0.05443	0.0259	0.01932	0.01819	0.01511	0.06552	0.02992	0.02564	0.02231	0.02526	0.02161	0.01667	0.01974	0.02523	0.0252	0.03119	0.02449
Taiwan_Han	0.08129	0.02859	0.04974	0.10455	0.04451	0.07839	0.04522	0.05763	0.04991	0.06586	0.06533	0.06578	0.08941	0.08051	0.11095	0.06083	0.08604	0.13198	0.06507	0.0779	0.05854	0.01989	0.02501	0.01238	0.04951	0.09991	0.12963	0.14773	0.06271	0.0219	0.04634	0.05952	0.04071	0.01693	0.02619	0.01141	0.00982	0.03755	0.0443	0.01904	0.01121	0.01221	0.01059	0.00714	0.00901	0.01215	0.01205	0.01764	0.01207
Yi	0.12506	0.12413	0.09945	0.15182	0.09604	0.11864	0.09748	0.09889	0.12918	0.11343	0.1065	0.11991	0.15778	0.13846	0.19216	0.08247	0.15142	0.20625	0.22281	0.22219	0.1487	0.13784	0.10572	0.11176	0.17736	0.1202	0.23334	0.24774	0.10577	0.10629	0.11646	0.11909	0.1258	0.09789	0.08732	0.10076	0.09111	0.15739	0.08533	0.12989	0.09682	0.10472	0.09491	0.0957	0.09669	0.11693	0.10236	0.10002	0.10005
Miao	0.12623	0.08464	0.08813	0.15271	0.08285	0.13035	0.08094	0.09989	0.07328	0.11303	0.11078	0.10702	0.12738	0.12012	0.1409	0.10945	0.12508	0.17921	0.12303	0.14921	0.11315	0.04493	0.07654	0.03736	0.08945	0.16971	0.16861	0.25746	0.1367	0.0485	0.07877	0.10107	0.05811	0.04367	0.07072	0.04961	0.04447	0.03101	0.10223	0.04079	0.0358	0.03322	0.03582	0.03574	0.03548	0.0355	0.03312	0.0374	0.03482
Oroqen	0.15654	0.16161	0.1372	0.18125	0.12941	0.14906	0.12973	0.1326	0.16077	0.14715	0.13799	0.14895	0.18609	0.16853	0.22132	0.11666	0.17923	0.2337	0.25435	0.24979	0.19713	0.17584	0.14793	0.15122	0.22526	0.18291	0.28724	0.28392	0.14483	0.13204	0.13889	0.13829	0.13954	0.13209	0.13436	0.1377	0.12752	0.18953	0.13679	0.16833	0.13457	0.14082	0.13216	0.1336	0.13177	0.15281	0.13884	0.13709	0.13747
Daur_1	0.10673	0.17013	0.06811	0.12237	0.07706	0.09787	0.07392	0.09609	0.06295	0.09981	0.09082	0.0896	0.08834	0.0964	0.11708	0.11965	0.12527	0.18927	0.23782	0.2194	0.20151	0.11405	0.14288	0.11736	0.20882	0.20866	0.2754	0.3481	0.19297	0.06769	0.0937	0.1201	0.07806	0.08285	0.1442	0.1019	0.10525	0.08174	0.17328	0.12438	0.08205	0.07971	0.08244	0.08286	0.08167	0.08222	0.07787	0.07662	0.07888
Mongola_1	0.16839	0.17041	0.13753	0.1948	0.1354	0.16407	0.13709	0.1599	0.12929	0.16003	0.15426	0.13963	0.16921	0.16781	0.19431	0.16839	0.15113	0.20305	0.2213	0.23642	0.17962	0.13272	0.14858	0.14281	0.18944	0.22571	0.28353	0.30701	0.19123	0.10947	0.12256	0.13245	0.12534	0.12408	0.16388	0.12429	0.124	0.14598	0.18755	0.15563	0.11609	0.11447	0.11455	0.11594	0.11636	0.11549	0.11638	0.11889	0.11656
Hezhen	0.19495	0.21671	0.16419	0.2179	0.16644	0.19359	0.16244	0.18612	0.16256	0.18824	0.18334	0.16812	0.19542	0.19991	0.23065	0.19389	0.17421	0.24734	0.28068	0.25454	0.24464	0.18698	0.18859	0.17428	0.25189	0.25243	0.31799	0.39074	0.23846	0.13363	0.14602	0.15855	0.15289	0.1508	0.19725	0.16118	0.16375	0.17905	0.21484	0.17471	0.14923	0.15105	0.14905	0.1484	0.15197	0.15819	0.1489	0.15239	0.14972
Xibo	0.14195	0.15921	0.11747	0.16769	0.11515	0.14252	0.1145	0.12399	0.11805	0.12995	0.12752	0.12901	0.15933	0.14694	0.17878	0.12867	0.15289	0.18634	0.23345	0.22402	0.18924	0.14177	0.13513	0.12841	0.20456	0.18826	0.26893	0.31306	0.16545	0.09389	0.10613	0.11512	0.11174	0.10494	0.12855	0.11231	0.1042	0.13566	0.15193	0.13642	0.10197	0.10378	0.09932	0.10301	0.10288	0.11443	0.10136	0.10275	0.10351
Lahu	0.13312	0.15683	0.11449	0.16743	0.09818	0.11709	0.09389	0.08828	0.11534	0.11747	0.11026	0.13002	0.15975	0.13824	0.19572	0.07947	0.17421	0.22756	0.26444	0.2571	0.2019	0.1561	0.14963	0.13174	0.23558	0.18162	0.29571	0.26833	0.12949	0.10906	0.12602	0.15328	0.11841	0.09261	0.10919	0.12077	0.0972	0.11518	0.12757	0.1413	0.09549	0.09904	0.09571	0.10241	0.09536	0.12689	0.09636	0.09343	0.09568
She	0.1348	0.04183	0.10851	0.15555	0.1041	0.13035	0.10292	0.11836	0.12246	0.11875	0.11897	0.12034	0.15333	0.13724	0.18863	0.1195	0.14433	0.19496	0.07421	0.05418	0.06976	0.0611	0.04582	0.04326	0.07142	0.14047	0.22102	0.19723	0.08818	0.07839	0.09574	0.10507	0.10955	0.07863	0.03933	0.06426	0.04582	0.10835	0.03144	0.04516	0.06998	0.0725	0.06785	0.05899	0.06562	0.06988	0.0746	0.08086	0.07307
Naxi	0.19518	0.14537	0.16185	0.20572	0.15774	0.18592	0.1669	0.18737	0.16777	0.18953	0.17395	0.16731	0.20289	0.18627	0.23944	0.19349	0.19299	0.22756	0.1656	0.24227	0.11063	0.1003	0.13541	0.15097	0.1212	0.2423	0.28318	0.17971	0.16701	0.1428	0.16611	0.15543	0.16637	0.14711	0.16711	0.13455	0.13545	0.18723	0.1948	0.17184	0.13215	0.13236	0.13401	0.12826	0.12776	0.12377	0.13642	0.14968	0.13406
Tu	0.09935	0.12936	0.08743	0.13065	0.07276	0.10754	0.07062	0.06792	0.06086	0.09824	0.09461	0.09295	0.10296	0.09036	0.115	0.08874	0.13366	0.19921	0.21899	0.23203	0.1675	0.09248	0.1344	0.10032	0.18707	0.20581	0.27929	0.26565	0.15353	0.07553	0.09911	0.13395	0.07521	0.06945	0.11688	0.09322	0.07855	0.0474	0.15599	0.11273	0.05996	0.05559	0.06177	0.0697	0.06029	0.07734	0.05642	0.058	0.05676
Tujia	0.12683	0.0615	0.09659	0.1521	0.08696	0.116	0.09025	0.1083	0.0943	0.11767	0.11068	0.09951	0.13043	0.12319	0.17101	0.11137	0.12185	0.18956	0.08839	0.15425	0.05948	0.03675	0.06699	0.0688	0.06239	0.16553	0.22764	0.10647	0.08373	0.06626	0.08977	0.09916	0.08524	0.06872	0.07169	0.05866	0.05063	0.08734	0.09933	0.0769	0.05475	0.05477	0.05458	0.05174	0.04697	0.0513	0.05647	0.06758	0.05607
Xinjiang_Mongolian	0.06154	0.07735	0.03619	0.08521	0.02885	0.06078	0.02936	0.03708	0.02776	0.04951	0.04368	0.0479	0.06372	0.05955	0.08515	0.05143	0.07232	0.11979	0.13124	0.12869	0.10688	0.04722	0.05958	0.03846	0.11037	0.11651	0.16738	0.19436	0.09202	0.01529	0.03229	0.04508	0.02567	0.01871	0.05409	0.02788	0.0236	0.03102	0.07501	0.05062	0.01698	0.01582	0.01525	0.01759	0.01561	0.02117	0.01516	0.01251	0.01503
Mongola_2	0.08605	0.10772	0.05277	0.11864	0.04924	0.08293	0.04235	0.06244	0.03993	0.07623	0.07	0.06031	0.08015	0.08544	0.11349	0.07298	0.07371	0.14208	0.16596	0.15918	0.13412	0.06763	0.08324	0.06154	0.14092	0.14155	0.1967	0.23919	0.1209	0.02045	0.03221	0.05536	0.02257	0.0297	0.07821	0.04736	0.04396	0.03843	0.10622	0.06766	0.03221	0.02983	0.02902	0.03379	0.03164	0.03776	0.02886	0.02565	0.02953
Daur_2	0.05756	0.08269	0.03578	0.08483	0.02944	0.06073	0.02724	0.03752	0.02085	0.05143	0.04917	0.04275	0.05752	0.05389	0.07597	0.05476	0.06972	0.12131	0.13209	0.13222	0.11185	0.03829	0.06274	0.03741	0.11008	0.12992	0.17497	0.19767	0.10294	0.01472	0.03455	0.06285	0.02267	0.01461	0.0583	0.02827	0.02617	0.01603	0.08883	0.04552	0.0124	0.00975	0.01217	0.01491	0.01257	0.01851	0.00948	0.01034	0.01048
Xinjiang_Kirgiz	0.06837	0.08173	0.04689	0.0984	0.04022	0.06835	0.03939	0.05701	0.0423	0.06245	0.05721	0.04969	0.07389	0.07497	0.10617	0.063	0.06168	0.11568	0.13153	0.13615	0.09648	0.0513	0.05671	0.04961	0.10531	0.11464	0.16231	0.18869	0.09143	0.02071	0.03213	0.03645	0.03106	0.028	0.06462	0.03201	0.03337	0.06058	0.08364	0.06561	0.02935	0.02984	0.02598	0.02786	0.0274	0.02822	0.02928	0.0276	0.02859
Fuxin_Mongolian	0.07571	0.05585	0.0344	0.09828	0.03521	0.06836	0.03881	0.05735	0.03641	0.05705	0.05828	0.05497	0.08279	0.07151	0.10218	0.06284	0.08085	0.11017	0.10318	0.12179	0.07623	0.02837	0.03262	0.02948	0.07437	0.11232	0.14956	0.17618	0.06684	0.01856	0.04133	0.04797	0.0363	0.01946	0.04744	0.01729	0.01886	0.04216	0.06788	0.04231	0.01272	0.0132	0.01334	0.01235	0.01386	0.01095	0.01353	0.0181	0.01359
Baotou_Mongolian	0.06955	0.06951	0.0375	0.09436	0.0336	0.05678	0.03264	0.05119	0.04108	0.05856	0.04817	0.04596	0.07203	0.06867	0.11276	0.05144	0.06736	0.12753	0.12986	0.14162	0.08384	0.04246	0.05167	0.04894	0.10183	0.11255	0.18006	0.16286	0.07195	0.02089	0.03133	0.04645	0.03456	0.02614	0.05714	0.02615	0.02441	0.05561	0.07181	0.0684	0.02174	0.02376	0.01912	0.02103	0.02014	0.02468	0.0227	0.02342	0.02195
Liaoning_Manchu	0.06825	0.06246	0.04001	0.09301	0.03221	0.06678	0.03876	0.0486	0.04044	0.05884	0.05403	0.05833	0.07692	0.06901	0.10267	0.05401	0.08562	0.1342	0.11693	0.14416	0.07227	0.03032	0.05295	0.03896	0.08407	0.11934	0.14954	0.14502	0.07598	0.02925	0.04989	0.0633	0.04281	0.02401	0.0575	0.01839	0.02062	0.04935	0.07424	0.06325	0.0145	0.01721	0.01435	0.01589	0.01391	0.01633	0.01633	0.01661	0.01416
Sichuan_Miao	0.13076	0.08772	0.10411	0.15475	0.10042	0.1288	0.09368	0.11162	0.12281	0.12444	0.11424	0.12263	0.15511	0.13358	0.18646	0.10513	0.15396	0.19631	0.1598	0.18552	0.0886	0.08139	0.07907	0.06648	0.114	0.14327	0.21063	0.18305	0.09617	0.08901	0.11326	0.12106	0.10591	0.08388	0.04679	0.09028	0.06079	0.11189	0.04866	0.08114	0.07068	0.07568	0.06942	0.06692	0.07091	0.0814	0.07518	0.07843	0.07322
Guizhou_Maonan	0.10221	0.03871	0.07352	0.12441	0.06811	0.09436	0.07249	0.08507	0.08345	0.08811	0.08656	0.08789	0.11809	0.10282	0.1532	0.08564	0.1163	0.16227	0.07879	0.13042	0.03508	0.03014	0.03513	0.04668	0.0403	0.09995	0.16849	0.09997	0.05366	0.05588	0.07758	0.07895	0.07749	0.05577	0.04067	0.04326	0.0357	0.0869	0.05176	0.06194	0.04129	0.04429	0.041	0.03553	0.03761	0.03973	0.0453	0.05439	0.04323
Sichuan_Hui	0.07447	0.05983	0.04095	0.10085	0.03814	0.07354	0.04067	0.0513	0.03593	0.06036	0.0598	0.06054	0.08093	0.07326	0.10328	0.05761	0.08623	0.13595	0.11729	0.13687	0.08684	0.02866	0.04985	0.0339	0.08771	0.12389	0.16032	0.17393	0.08253	0.02426	0.04641	0.06327	0.03667	0.01937	0.05156	0.01572	0.02055	0.03639	0.07391	0.04632	0.01059	0.01122	0.01138	0.01251	0.01157	0.01347	0.01053	0.01381	0.01001
Guizhou_Manchu	0.08635	0.04145	0.05741	0.11335	0.05042	0.08379	0.04593	0.05782	0.06075	0.07297	0.06788	0.07396	0.10181	0.08533	0.12874	0.05768	0.10441	0.14859	0.09969	0.11297	0.07718	0.03288	0.03628	0.01672	0.07478	0.10694	0.17175	0.16374	0.0628	0.03306	0.05424	0.0754	0.04974	0.0244	0.01568	0.02964	0.01057	0.03895	0.02819	0.02701	0.01746	0.01879	0.01658	0.01506	0.0158	0.02688	0.01924	0.0214	0.01866
Guizhou_Mongolian	0.07878	0.0483	0.04532	0.10555	0.04422	0.0784	0.04175	0.05266	0.04965	0.06202	0.06322	0.06696	0.09214	0.07983	0.116	0.04972	0.08715	0.14166	0.107	0.12731	0.07511	0.03522	0.04136	0.02591	0.07663	0.10976	0.14764	0.15355	0.06684	0.0295	0.05312	0.06687	0.04383	0.01928	0.03257	0.02181	0.01612	0.04126	0.0492	0.03574	0.01296	0.01608	0.01372	0.0137	0.01315	0.02313	0.01517	0.01849	0.01454
Hunan_Miao	0.08493	0.05915	0.06154	0.10526	0.05486	0.08197	0.05789	0.07259	0.07123	0.07413	0.07038	0.07236	0.09969	0.08979	0.12858	0.0695	0.09262	0.13512	0.10472	0.12607	0.07053	0.04956	0.04507	0.04347	0.07686	0.10588	0.14534	0.15002	0.06876	0.04438	0.06173	0.05949	0.06589	0.04716	0.05098	0.03892	0.03532	0.08898	0.0584	0.06404	0.04185	0.04542	0.03932	0.03704	0.03836	0.04079	0.04499	0.04727	0.04339
Yunnan_Miao	0.12614	0.0994	0.1037	0.14874	0.10201	0.13026	0.10351	0.12424	0.1124	0.12048	0.11759	0.11436	0.14322	0.13322	0.1724	0.12788	0.13005	0.17593	0.14309	0.16516	0.09717	0.07705	0.07911	0.07463	0.1042	0.15197	0.19041	0.22135	0.12437	0.08059	0.09784	0.09291	0.10042	0.09073	0.08509	0.0813	0.07386	0.1241	0.09266	0.09193	0.07944	0.08211	0.07723	0.07305	0.07921	0.07537	0.08237	0.08693	0.08129
Guangxi_Yao	0.09331	0.02933	0.06972	0.11528	0.0661	0.08799	0.06656	0.08126	0.08402	0.08375	0.07993	0.08333	0.11101	0.09774	0.14337	0.07847	0.10981	0.15009	0.06645	0.09969	0.04819	0.03317	0.02838	0.03286	0.04677	0.10277	0.16158	0.10293	0.04895	0.05003	0.07267	0.07516	0.07566	0.05255	0.02642	0.04207	0.02917	0.08569	0.02919	0.04513	0.04187	0.04516	0.04028	0.03419	0.03648	0.04105	0.04625	0.05333	0.04482
Yunnan_Yao	0.1308	0.0748	0.1037	0.15099	0.09928	0.12732	0.10789	0.12626	0.10912	0.12429	0.11994	0.11334	0.14217	0.13084	0.17287	0.13168	0.13483	0.17614	0.0962	0.15678	0.05268	0.04367	0.06721	0.07541	0.06317	0.16357	0.19822	0.12234	0.09347	0.07868	0.1023	0.09688	0.10241	0.08924	0.09101	0.07222	0.06616	0.11731	0.10499	0.09509	0.06979	0.07117	0.06983	0.06466	0.0664	0.06207	0.07399	0.08439	0.07235
Guangdong_Yao	0.10281	0.05931	0.08534	0.13136	0.07869	0.10519	0.08053	0.09668	0.09891	0.10112	0.09461	0.09682	0.12903	0.11199	0.16348	0.09363	0.12238	0.16965	0.10984	0.15023	0.04735	0.0439	0.04881	0.04946	0.06661	0.11762	0.17962	0.13473	0.07127	0.06833	0.08462	0.08586	0.08704	0.06793	0.04885	0.05888	0.04244	0.10212	0.05203	0.07274	0.05357	0.05795	0.05226	0.04785	0.05197	0.05396	0.05868	0.06443	0.05654
Hunan_Yao	0.13008	0.11525	0.10636	0.15136	0.10323	0.13313	0.10292	0.12439	0.11974	0.12389	0.11738	0.12005	0.14945	0.13675	0.17976	0.12283	0.13767	0.1865	0.17958	0.19325	0.10865	0.0928	0.09209	0.08154	0.12932	0.15176	0.19225	0.24819	0.13286	0.08939	0.10197	0.10174	0.1063	0.09381	0.08936	0.08832	0.07536	0.13029	0.0902	0.1064	0.08333	0.0883	0.08037	0.07849	0.08544	0.08427	0.08718	0.08701	0.08524
Hainan_Hali	0.11268	0.011	0.093	0.13461	0.08515	0.10976	0.08	0.09544	0.1076	0.10106	0.09758	0.10423	0.13506	0.11973	0.1642	0.07902	0.12798	0.17824	0.08194	0.10047	0.09439	0.06617	0.04203	0.0374	0.07251	0.11604	0.16596	0.16207	0.06338	0.06614	0.08901	0.09384	0.097	0.06268	0.03175	0.05168	0.03827	0.10447	0.02984	0.04703	0.0585	0.06292	0.05551	0.05036	0.05342	0.06512	0.06294	0.0683	0.06213
Liaoning_Han_2	0.07021	0.07361	0.0361	0.09591	0.03374	0.07081	0.03368	0.04476	0.02453	0.05484	0.05504	0.0542	0.07218	0.06416	0.08282	0.05656	0.07571	0.12044	0.12464	0.13079	0.10397	0.03467	0.05724	0.02734	0.09926	0.12656	0.15589	0.19688	0.09861	0.01629	0.03745	0.06466	0.02696	0.01109	0.05323	0.01959	0.01717	0.01206	0.08031	0.04158	0.00546	0.00389	0.00592	0.00878	0.00841	0.01281	0.00408	0.00409	0.00499
Gansu_Hui	0.08549	0.05785	0.05208	0.11073	0.0481	0.0797	0.04933	0.06686	0.05938	0.07137	0.06812	0.06735	0.10079	0.08599	0.11322	0.0628	0.09008	0.12109	0.1133	0.10822	0.09915	0.05907	0.04988	0.03135	0.09576	0.1126	0.15784	0.20897	0.08575	0.03444	0.05203	0.0649	0.05693	0.03364	0.04507	0.0306	0.02525	0.06381	0.05527	0.04672	0.02869	0.03107	0.02753	0.02697	0.02983	0.03506	0.0312	0.03252	0.03187
Gansu_Dongxiang	0.0806	0.06433	0.05086	0.1053	0.04549	0.08088	0.05035	0.05982	0.04869	0.06466	0.06609	0.06609	0.09012	0.08444	0.11598	0.06417	0.08486	0.13397	0.1172	0.12774	0.0835	0.04454	0.04922	0.04454	0.08919	0.11866	0.15597	0.18762	0.08648	0.02847	0.04872	0.05098	0.04445	0.02794	0.06128	0.02167	0.03002	0.06404	0.07913	0.05571	0.02307	0.02576	0.0225	0.02188	0.0231	0.02527	0.02421	0.02697	0.02304
Gansu_Bonan	0.07297	0.08719	0.03614	0.09933	0.03648	0.06442	0.0343	0.05702	0.02945	0.06388	0.05418	0.04797	0.06476	0.06879	0.0968	0.07218	0.06891	0.12601	0.1418	0.14568	0.10726	0.04379	0.06456	0.04824	0.11479	0.13559	0.19417	0.22427	0.1086	0.01584	0.0352	0.05409	0.02414	0.02681	0.06614	0.0349	0.03318	0.03584	0.08981	0.05888	0.02217	0.02022	0.01955	0.02103	0.02103	0.01829	0.01985	0.01858	0.02084
Gansu_Yugur	0.0895	0.14383	0.07251	0.12235	0.06182	0.09517	0.05464	0.06221	0.04701	0.08918	0.0827	0.07431	0.08598	0.08511	0.10344	0.07812	0.09989	0.17787	0.21676	0.21192	0.17736	0.09702	0.12676	0.0898	0.1886	0.18594	0.24342	0.28269	0.15689	0.05088	0.07081	0.1067	0.04988	0.05066	0.1102	0.07771	0.07033	0.03915	0.14646	0.09578	0.0494	0.04588	0.04852	0.05669	0.05092	0.06633	0.04447	0.04219	0.04561
Gansu_Salar	0.04907	0.09063	0.03246	0.0629	0.02517	0.04185	0.02848	0.03591	0.03328	0.03704	0.03238	0.03593	0.05133	0.04659	0.0733	0.04714	0.06592	0.11583	0.15549	0.15621	0.10895	0.06709	0.06684	0.06088	0.12369	0.11191	0.18889	0.21289	0.09266	0.03118	0.04878	0.0575	0.05218	0.04075	0.07008	0.04488	0.0427	0.07159	0.08417	0.08133	0.03794	0.03841	0.03483	0.03686	0.03366	0.03913	0.03798	0.03444	0.03673
Korean	0.07871	0.07567	0.04036	0.10528	0.03646	0.07544	0.03294	0.05096	0.03096	0.06509	0.06105	0.05747	0.07656	0.07257	0.0978	0.06027	0.08093	0.12701	0.12621	0.12623	0.10872	0.03762	0.05919	0.02744	0.10211	0.12611	0.15983	0.20285	0.10027	0.01406	0.03552	0.0656	0.02503	0.00923	0.04903	0.02406	0.01822	0.01046	0.07774	0.03607	0.00907	0.00706	0.00855	0.0109	0.00941	0.01435	0.00673	0.00567	0.00736
[truncated: 59 more columns]
